# Supplementary material for: Phylogenetic patterns of emergence of new genes support a model of frequent de novo evolution
Source: BMC Genomics. 2013 Feb 21;14:117. doi: 10.1186/1471-2164-14-117 (PMC3616865; doi:10.1186/1471-2164-14-117)
Supplement: Additional file 1: Table S1 — Excel workbook with compilation of all loci from mouse, humans, zebrafish and stickleback assigned to their respective phylostrata. [file 1471-2164-14-117-S1.xlsx]

## Sheet: Mouse-Ens66
Ensembl Gene ID	Oldest Phylostratum	TaxID	Description
ENSMUSG00000074155	1	131567	Life before LCA of Cellular organisms - cellular organisms
ENSMUSG00000086875	1	131567	Life before LCA of Cellular organisms - cellular organisms
ENSMUSG00000006948	1	131567	Life before LCA of Cellular organisms - cellular organisms
ENSMUSG00000079344	1	131567	Life before LCA of Cellular organisms - cellular organisms
ENSMUSG00000055193	1	131567	Life before LCA of Cellular organisms - cellular organisms
ENSMUSG00000004789	1	131567	Life before LCA of Cellular organisms - cellular organisms
ENSMUSG00000060161	1	131567	Life before LCA of Cellular organisms - cellular organisms
ENSMUSG00000063089	1	131567	Life before LCA of Cellular organisms - cellular organisms
ENSMUSG00000047565	1	131567	Life before LCA of Cellular organisms - cellular organisms
ENSMUSG00000040452	1	131567	Life before LCA of Cellular organisms - cellular organisms
ENSMUSG00000025949	1	131567	Life before LCA of Cellular organisms - cellular organisms
ENSMUSG00000063133	1	131567	Life before LCA of Cellular organisms - cellular organisms
ENSMUSG00000024766	1	131567	Life before LCA of Cellular organisms - cellular organisms
ENSMUSG00000059042	1	131567	Life before LCA of Cellular organisms - cellular organisms
ENSMUSG00000040420	1	131567	Life before LCA of Cellular organisms - cellular organisms
ENSMUSG00000031198	1	131567	Life before LCA of Cellular organisms - cellular organisms
ENSMUSG00000044485	1	131567	Life before LCA of Cellular organisms - cellular organisms
ENSMUSG00000053719	1	131567	Life before LCA of Cellular organisms - cellular organisms
ENSMUSG00000087303	1	131567	Life before LCA of Cellular organisms - cellular organisms
ENSMUSG00000027428	1	131567	Life before LCA of Cellular organisms - cellular organisms
ENSMUSG00000079342	1	131567	Life before LCA of Cellular organisms - cellular organisms
ENSMUSG00000019235	1	131567	Life before LCA of Cellular organisms - cellular organisms
ENSMUSG00000037603	1	131567	Life before LCA of Cellular organisms - cellular organisms
ENSMUSG00000024768	1	131567	Life before LCA of Cellular organisms - cellular organisms
ENSMUSG00000092049	1	131567	Life before LCA of Cellular organisms - cellular organisms
ENSMUSG00000063177	1	131567	Life before LCA of Cellular organisms - cellular organisms
ENSMUSG00000024771	1	131567	Life before LCA of Cellular organisms - cellular organisms
ENSMUSG00000066516	1	131567	Life before LCA of Cellular organisms - cellular organisms
ENSMUSG00000060177	1	131567	Life before LCA of Cellular organisms - cellular organisms
ENSMUSG00000030559	1	131567	Life before LCA of Cellular organisms - cellular organisms
ENSMUSG00000038968	1	131567	Life before LCA of Cellular organisms - cellular organisms
ENSMUSG00000024770	1	131567	Life before LCA of Cellular organisms - cellular organisms
ENSMUSG00000004788	1	131567	Life before LCA of Cellular organisms - cellular organisms
ENSMUSG00000062200	1	131567	Life before LCA of Cellular organisms - cellular organisms
ENSMUSG00000069972	1	131567	Life before LCA of Cellular organisms - cellular organisms
ENSMUSG00000063713	1	131567	Life before LCA of Cellular organisms - cellular organisms
ENSMUSG00000032384	1	131567	Life before LCA of Cellular organisms - cellular organisms
ENSMUSG00000066515	1	131567	Life before LCA of Cellular organisms - cellular organisms
ENSMUSG00000027827	1	131567	Life before LCA of Cellular organisms - cellular organisms
ENSMUSG00000056078	1	131567	Life before LCA of Cellular organisms - cellular organisms
ENSMUSG00000066513	1	131567	Life before LCA of Cellular organisms - cellular organisms
ENSMUSG00000025945	1	131567	Life before LCA of Cellular organisms - cellular organisms
ENSMUSG00000024774	1	131567	Life before LCA of Cellular organisms - cellular organisms
ENSMUSG00000066512	1	131567	Life before LCA of Cellular organisms - cellular organisms
ENSMUSG00000021245	1	131567	Life before LCA of Cellular organisms - cellular organisms
ENSMUSG00000063903	1	131567	Life before LCA of Cellular organisms - cellular organisms
ENSMUSG00000003581	1	131567	Life before LCA of Cellular organisms - cellular organisms
ENSMUSG00000008822	1	131567	Life before LCA of Cellular organisms - cellular organisms
ENSMUSG00000008730	1	131567	Life before LCA of Cellular organisms - cellular organisms
ENSMUSG00000036196	1	131567	Life before LCA of Cellular organisms - cellular organisms
ENSMUSG00000037762	1	131567	Life before LCA of Cellular organisms - cellular organisms
ENSMUSG00000031202	1	131567	Life before LCA of Cellular organisms - cellular organisms
ENSMUSG00000034290	1	131567	Life before LCA of Cellular organisms - cellular organisms
ENSMUSG00000012777	1	131567	Life before LCA of Cellular organisms - cellular organisms
ENSMUSG00000032091	1	131567	Life before LCA of Cellular organisms - cellular organisms
ENSMUSG00000004473	1	131567	Life before LCA of Cellular organisms - cellular organisms
ENSMUSG00000015474	1	131567	Life before LCA of Cellular organisms - cellular organisms
ENSMUSG00000030271	1	131567	Life before LCA of Cellular organisms - cellular organisms
ENSMUSG00000050370	1	131567	Life before LCA of Cellular organisms - cellular organisms
ENSMUSG00000006471	1	131567	Life before LCA of Cellular organisms - cellular organisms
ENSMUSG00000024781	1	131567	Life before LCA of Cellular organisms - cellular organisms
ENSMUSG00000038738	1	131567	Life before LCA of Cellular organisms - cellular organisms
ENSMUSG00000022843	1	131567	Life before LCA of Cellular organisms - cellular organisms
ENSMUSG00000045932	1	131567	Life before LCA of Cellular organisms - cellular organisms
ENSMUSG00000030272	1	131567	Life before LCA of Cellular organisms - cellular organisms
ENSMUSG00000027430	1	131567	Life before LCA of Cellular organisms - cellular organisms
ENSMUSG00000074896	1	131567	Life before LCA of Cellular organisms - cellular organisms
ENSMUSG00000079339	1	131567	Life before LCA of Cellular organisms - cellular organisms
ENSMUSG00000062488	1	131567	Life before LCA of Cellular organisms - cellular organisms
ENSMUSG00000027431	1	131567	Life before LCA of Cellular organisms - cellular organisms
ENSMUSG00000067297	1	131567	Life before LCA of Cellular organisms - cellular organisms
ENSMUSG00000034459	1	131567	Life before LCA of Cellular organisms - cellular organisms
ENSMUSG00000063873	1	131567	Life before LCA of Cellular organisms - cellular organisms
ENSMUSG00000038057	1	131567	Life before LCA of Cellular organisms - cellular organisms
ENSMUSG00000009378	1	131567	Life before LCA of Cellular organisms - cellular organisms
ENSMUSG00000033610	1	131567	Life before LCA of Cellular organisms - cellular organisms
ENSMUSG00000034258	1	131567	Life before LCA of Cellular organisms - cellular organisms
ENSMUSG00000027845	1	131567	Life before LCA of Cellular organisms - cellular organisms
ENSMUSG00000038046	1	131567	Life before LCA of Cellular organisms - cellular organisms
ENSMUSG00000039405	1	131567	Life before LCA of Cellular organisms - cellular organisms
ENSMUSG00000030621	1	131567	Life before LCA of Cellular organisms - cellular organisms
ENSMUSG00000025246	1	131567	Life before LCA of Cellular organisms - cellular organisms
ENSMUSG00000043556	1	131567	Life before LCA of Cellular organisms - cellular organisms
ENSMUSG00000032383	1	131567	Life before LCA of Cellular organisms - cellular organisms
ENSMUSG00000090544	1	131567	Life before LCA of Cellular organisms - cellular organisms
ENSMUSG00000020424	1	131567	Life before LCA of Cellular organisms - cellular organisms
ENSMUSG00000022265	1	131567	Life before LCA of Cellular organisms - cellular organisms
ENSMUSG00000012609	1	131567	Life before LCA of Cellular organisms - cellular organisms
ENSMUSG00000047085	1	131567	Life before LCA of Cellular organisms - cellular organisms
ENSMUSG00000000934	1	131567	Life before LCA of Cellular organisms - cellular organisms
ENSMUSG00000038704	1	131567	Life before LCA of Cellular organisms - cellular organisms
ENSMUSG00000030276	1	131567	Life before LCA of Cellular organisms - cellular organisms
ENSMUSG00000027832	1	131567	Life before LCA of Cellular organisms - cellular organisms
ENSMUSG00000035725	1	131567	Life before LCA of Cellular organisms - cellular organisms
ENSMUSG00000090825	1	131567	Life before LCA of Cellular organisms - cellular organisms
ENSMUSG00000063900	1	131567	Life before LCA of Cellular organisms - cellular organisms
ENSMUSG00000048516	1	131567	Life before LCA of Cellular organisms - cellular organisms
ENSMUSG00000050190	1	131567	Life before LCA of Cellular organisms - cellular organisms
ENSMUSG00000079058	1	131567	Life before LCA of Cellular organisms - cellular organisms
ENSMUSG00000059602	1	131567	Life before LCA of Cellular organisms - cellular organisms
ENSMUSG00000070047	1	131567	Life before LCA of Cellular organisms - cellular organisms
ENSMUSG00000042978	1	131567	Life before LCA of Cellular organisms - cellular organisms
ENSMUSG00000039787	1	131567	Life before LCA of Cellular organisms - cellular organisms
ENSMUSG00000066180	1	131567	Life before LCA of Cellular organisms - cellular organisms
ENSMUSG00000022263	1	131567	Life before LCA of Cellular organisms - cellular organisms
ENSMUSG00000053436	1	131567	Life before LCA of Cellular organisms - cellular organisms
ENSMUSG00000002728	1	131567	Life before LCA of Cellular organisms - cellular organisms
ENSMUSG00000051169	1	131567	Life before LCA of Cellular organisms - cellular organisms
ENSMUSG00000020844	1	131567	Life before LCA of Cellular organisms - cellular organisms
ENSMUSG00000030741	1	131567	Life before LCA of Cellular organisms - cellular organisms
ENSMUSG00000061393	1	131567	Life before LCA of Cellular organisms - cellular organisms
ENSMUSG00000005958	1	131567	Life before LCA of Cellular organisms - cellular organisms
ENSMUSG00000031645	1	131567	Life before LCA of Cellular organisms - cellular organisms
ENSMUSG00000024803	1	131567	Life before LCA of Cellular organisms - cellular organisms
ENSMUSG00000031640	1	131567	Life before LCA of Cellular organisms - cellular organisms
ENSMUSG00000025877	1	131567	Life before LCA of Cellular organisms - cellular organisms
ENSMUSG00000010592	1	131567	Life before LCA of Cellular organisms - cellular organisms
ENSMUSG00000038670	1	131567	Life before LCA of Cellular organisms - cellular organisms
ENSMUSG00000001767	1	131567	Life before LCA of Cellular organisms - cellular organisms
ENSMUSG00000038845	1	131567	Life before LCA of Cellular organisms - cellular organisms
ENSMUSG00000027774	1	131567	Life before LCA of Cellular organisms - cellular organisms
ENSMUSG00000022574	1	131567	Life before LCA of Cellular organisms - cellular organisms
ENSMUSG00000037129	1	131567	Life before LCA of Cellular organisms - cellular organisms
ENSMUSG00000042787	1	131567	Life before LCA of Cellular organisms - cellular organisms
ENSMUSG00000026005	1	131567	Life before LCA of Cellular organisms - cellular organisms
ENSMUSG00000020892	1	131567	Life before LCA of Cellular organisms - cellular organisms
ENSMUSG00000025375	1	131567	Life before LCA of Cellular organisms - cellular organisms
ENSMUSG00000079057	1	131567	Life before LCA of Cellular organisms - cellular organisms
ENSMUSG00000023452	1	131567	Life before LCA of Cellular organisms - cellular organisms
ENSMUSG00000038644	1	131567	Life before LCA of Cellular organisms - cellular organisms
ENSMUSG00000043587	1	131567	Life before LCA of Cellular organisms - cellular organisms
ENSMUSG00000027775	1	131567	Life before LCA of Cellular organisms - cellular organisms
ENSMUSG00000052539	1	131567	Life before LCA of Cellular organisms - cellular organisms
ENSMUSG00000067279	1	131567	Life before LCA of Cellular organisms - cellular organisms
ENSMUSG00000024811	1	131567	Life before LCA of Cellular organisms - cellular organisms
ENSMUSG00000045083	1	131567	Life before LCA of Cellular organisms - cellular organisms
ENSMUSG00000030619	1	131567	Life before LCA of Cellular organisms - cellular organisms
ENSMUSG00000031639	1	131567	Life before LCA of Cellular organisms - cellular organisms
ENSMUSG00000060673	1	131567	Life before LCA of Cellular organisms - cellular organisms
ENSMUSG00000027778	1	131567	Life before LCA of Cellular organisms - cellular organisms
ENSMUSG00000028287	1	131567	Life before LCA of Cellular organisms - cellular organisms
ENSMUSG00000030284	1	131567	Life before LCA of Cellular organisms - cellular organisms
ENSMUSG00000028405	1	131567	Life before LCA of Cellular organisms - cellular organisms
ENSMUSG00000090816	1	131567	Life before LCA of Cellular organisms - cellular organisms
ENSMUSG00000090308	1	131567	Life before LCA of Cellular organisms - cellular organisms
ENSMUSG00000020048	1	131567	Life before LCA of Cellular organisms - cellular organisms
ENSMUSG00000026003	1	131567	Life before LCA of Cellular organisms - cellular organisms
ENSMUSG00000032913	1	131567	Life before LCA of Cellular organisms - cellular organisms
ENSMUSG00000009075	1	131567	Life before LCA of Cellular organisms - cellular organisms
ENSMUSG00000061816	1	131567	Life before LCA of Cellular organisms - cellular organisms
ENSMUSG00000040565	1	131567	Life before LCA of Cellular organisms - cellular organisms
ENSMUSG00000032380	1	131567	Life before LCA of Cellular organisms - cellular organisms
ENSMUSG00000032807	1	131567	Life before LCA of Cellular organisms - cellular organisms
ENSMUSG00000032902	1	131567	Life before LCA of Cellular organisms - cellular organisms
ENSMUSG00000022571	1	131567	Life before LCA of Cellular organisms - cellular organisms
ENSMUSG00000022570	1	131567	Life before LCA of Cellular organisms - cellular organisms
ENSMUSG00000025314	1	131567	Life before LCA of Cellular organisms - cellular organisms
ENSMUSG00000030730	1	131567	Life before LCA of Cellular organisms - cellular organisms
ENSMUSG00000026000	1	131567	Life before LCA of Cellular organisms - cellular organisms
ENSMUSG00000034349	1	131567	Life before LCA of Cellular organisms - cellular organisms
ENSMUSG00000025403	1	131567	Life before LCA of Cellular organisms - cellular organisms
ENSMUSG00000062785	1	131567	Life before LCA of Cellular organisms - cellular organisms
ENSMUSG00000020891	1	131567	Life before LCA of Cellular organisms - cellular organisms
ENSMUSG00000002233	1	131567	Life before LCA of Cellular organisms - cellular organisms
ENSMUSG00000063704	1	131567	Life before LCA of Cellular organisms - cellular organisms
ENSMUSG00000093574	1	131567	Life before LCA of Cellular organisms - cellular organisms
ENSMUSG00000022853	1	131567	Life before LCA of Cellular organisms - cellular organisms
ENSMUSG00000032087	1	131567	Life before LCA of Cellular organisms - cellular organisms
ENSMUSG00000033618	1	131567	Life before LCA of Cellular organisms - cellular organisms
ENSMUSG00000002227	1	131567	Life before LCA of Cellular organisms - cellular organisms
ENSMUSG00000059114	1	131567	Life before LCA of Cellular organisms - cellular organisms
ENSMUSG00000025991	1	131567	Life before LCA of Cellular organisms - cellular organisms
ENSMUSG00000022856	1	131567	Life before LCA of Cellular organisms - cellular organisms
ENSMUSG00000044626	1	131567	Life before LCA of Cellular organisms - cellular organisms
ENSMUSG00000075594	1	131567	Life before LCA of Cellular organisms - cellular organisms
ENSMUSG00000022568	1	131567	Life before LCA of Cellular organisms - cellular organisms
ENSMUSG00000022237	1	131567	Life before LCA of Cellular organisms - cellular organisms
ENSMUSG00000073838	1	131567	Life before LCA of Cellular organisms - cellular organisms
ENSMUSG00000035491	1	131567	Life before LCA of Cellular organisms - cellular organisms
ENSMUSG00000040249	1	131567	Life before LCA of Cellular organisms - cellular organisms
ENSMUSG00000060477	1	131567	Life before LCA of Cellular organisms - cellular organisms
ENSMUSG00000056999	1	131567	Life before LCA of Cellular organisms - cellular organisms
ENSMUSG00000027784	1	131567	Life before LCA of Cellular organisms - cellular organisms
ENSMUSG00000025059	1	131567	Life before LCA of Cellular organisms - cellular organisms
ENSMUSG00000062209	1	131567	Life before LCA of Cellular organisms - cellular organisms
ENSMUSG00000032511	1	131567	Life before LCA of Cellular organisms - cellular organisms
ENSMUSG00000021032	1	131567	Life before LCA of Cellular organisms - cellular organisms
ENSMUSG00000034285	1	131567	Life before LCA of Cellular organisms - cellular organisms
ENSMUSG00000068969	1	131567	Life before LCA of Cellular organisms - cellular organisms
ENSMUSG00000033581	1	131567	Life before LCA of Cellular organisms - cellular organisms
ENSMUSG00000034126	1	131567	Life before LCA of Cellular organisms - cellular organisms
ENSMUSG00000045576	1	131567	Life before LCA of Cellular organisms - cellular organisms
ENSMUSG00000015476	1	131567	Life before LCA of Cellular organisms - cellular organisms
ENSMUSG00000022235	1	131567	Life before LCA of Cellular organisms - cellular organisms
ENSMUSG00000002205	1	131567	Life before LCA of Cellular organisms - cellular organisms
ENSMUSG00000056952	1	131567	Life before LCA of Cellular organisms - cellular organisms
ENSMUSG00000020890	1	131567	Life before LCA of Cellular organisms - cellular organisms
ENSMUSG00000050914	1	131567	Life before LCA of Cellular organisms - cellular organisms
ENSMUSG00000027788	1	131567	Life before LCA of Cellular organisms - cellular organisms
ENSMUSG00000022234	1	131567	Life before LCA of Cellular organisms - cellular organisms
ENSMUSG00000031637	1	131567	Life before LCA of Cellular organisms - cellular organisms
ENSMUSG00000027790	1	131567	Life before LCA of Cellular organisms - cellular organisms
ENSMUSG00000053153	1	131567	Life before LCA of Cellular organisms - cellular organisms
ENSMUSG00000062432	1	131567	Life before LCA of Cellular organisms - cellular organisms
ENSMUSG00000024987	1	131567	Life before LCA of Cellular organisms - cellular organisms
ENSMUSG00000030298	1	131567	Life before LCA of Cellular organisms - cellular organisms
ENSMUSG00000040296	1	131567	Life before LCA of Cellular organisms - cellular organisms
ENSMUSG00000022858	1	131567	Life before LCA of Cellular organisms - cellular organisms
ENSMUSG00000021033	1	131567	Life before LCA of Cellular organisms - cellular organisms
ENSMUSG00000033739	1	131567	Life before LCA of Cellular organisms - cellular organisms
ENSMUSG00000030302	1	131567	Life before LCA of Cellular organisms - cellular organisms
ENSMUSG00000072919	1	131567	Life before LCA of Cellular organisms - cellular organisms
ENSMUSG00000040896	1	131567	Life before LCA of Cellular organisms - cellular organisms
ENSMUSG00000048304	1	131567	Life before LCA of Cellular organisms - cellular organisms
ENSMUSG00000026196	1	131567	Life before LCA of Cellular organisms - cellular organisms
ENSMUSG00000074141	1	131567	Life before LCA of Cellular organisms - cellular organisms
ENSMUSG00000027792	1	131567	Life before LCA of Cellular organisms - cellular organisms
ENSMUSG00000039065	1	131567	Life before LCA of Cellular organisms - cellular organisms
ENSMUSG00000007564	1	131567	Life before LCA of Cellular organisms - cellular organisms
ENSMUSG00000027905	1	131567	Life before LCA of Cellular organisms - cellular organisms
ENSMUSG00000062933	1	131567	Life before LCA of Cellular organisms - cellular organisms
ENSMUSG00000035395	1	131567	Life before LCA of Cellular organisms - cellular organisms
ENSMUSG00000002524	1	131567	Life before LCA of Cellular organisms - cellular organisms
ENSMUSG00000050296	1	131567	Life before LCA of Cellular organisms - cellular organisms
ENSMUSG00000020396	1	131567	Life before LCA of Cellular organisms - cellular organisms
ENSMUSG00000038664	1	131567	Life before LCA of Cellular organisms - cellular organisms
ENSMUSG00000021037	1	131567	Life before LCA of Cellular organisms - cellular organisms
ENSMUSG00000050860	1	131567	Life before LCA of Cellular organisms - cellular organisms
ENSMUSG00000005320	1	131567	Life before LCA of Cellular organisms - cellular organisms
ENSMUSG00000034139	1	131567	Life before LCA of Cellular organisms - cellular organisms
ENSMUSG00000068798	1	131567	Life before LCA of Cellular organisms - cellular organisms
ENSMUSG00000021036	1	131567	Life before LCA of Cellular organisms - cellular organisms
ENSMUSG00000030307	1	131567	Life before LCA of Cellular organisms - cellular organisms
ENSMUSG00000071102	1	131567	Life before LCA of Cellular organisms - cellular organisms
ENSMUSG00000026192	1	131567	Life before LCA of Cellular organisms - cellular organisms
ENSMUSG00000018796	1	131567	Life before LCA of Cellular organisms - cellular organisms
ENSMUSG00000034533	1	131567	Life before LCA of Cellular organisms - cellular organisms
ENSMUSG00000027834	1	131567	Life before LCA of Cellular organisms - cellular organisms
ENSMUSG00000030310	1	131567	Life before LCA of Cellular organisms - cellular organisms
ENSMUSG00000021488	1	131567	Life before LCA of Cellular organisms - cellular organisms
ENSMUSG00000033501	1	131567	Life before LCA of Cellular organisms - cellular organisms
ENSMUSG00000006678	1	131567	Life before LCA of Cellular organisms - cellular organisms
ENSMUSG00000024992	1	131567	Life before LCA of Cellular organisms - cellular organisms
ENSMUSG00000074743	1	131567	Life before LCA of Cellular organisms - cellular organisms
ENSMUSG00000011034	1	131567	Life before LCA of Cellular organisms - cellular organisms
ENSMUSG00000044937	1	131567	Life before LCA of Cellular organisms - cellular organisms
ENSMUSG00000004460	1	131567	Life before LCA of Cellular organisms - cellular organisms
ENSMUSG00000039007	1	131567	Life before LCA of Cellular organisms - cellular organisms
ENSMUSG00000034789	1	131567	Life before LCA of Cellular organisms - cellular organisms
ENSMUSG00000030314	1	131567	Life before LCA of Cellular organisms - cellular organisms
ENSMUSG00000079036	1	131567	Life before LCA of Cellular organisms - cellular organisms
ENSMUSG00000002963	1	131567	Life before LCA of Cellular organisms - cellular organisms
ENSMUSG00000030711	1	131567	Life before LCA of Cellular organisms - cellular organisms
ENSMUSG00000054027	1	131567	Life before LCA of Cellular organisms - cellular organisms
ENSMUSG00000000561	1	131567	Life before LCA of Cellular organisms - cellular organisms
ENSMUSG00000034098	1	131567	Life before LCA of Cellular organisms - cellular organisms
ENSMUSG00000044026	1	131567	Life before LCA of Cellular organisms - cellular organisms
ENSMUSG00000026193	1	131567	Life before LCA of Cellular organisms - cellular organisms
ENSMUSG00000047721	1	131567	Life before LCA of Cellular organisms - cellular organisms
ENSMUSG00000093477	1	131567	Life before LCA of Cellular organisms - cellular organisms
ENSMUSG00000034115	1	131567	Life before LCA of Cellular organisms - cellular organisms
ENSMUSG00000052572	1	131567	Life before LCA of Cellular organisms - cellular organisms
ENSMUSG00000028411	1	131567	Life before LCA of Cellular organisms - cellular organisms
ENSMUSG00000052613	1	131567	Life before LCA of Cellular organisms - cellular organisms
ENSMUSG00000021040	1	131567	Life before LCA of Cellular organisms - cellular organisms
ENSMUSG00000030707	1	131567	Life before LCA of Cellular organisms - cellular organisms
ENSMUSG00000004864	1	131567	Life before LCA of Cellular organisms - cellular organisms
ENSMUSG00000035246	1	131567	Life before LCA of Cellular organisms - cellular organisms
ENSMUSG00000034664	1	131567	Life before LCA of Cellular organisms - cellular organisms
ENSMUSG00000091361	1	131567	Life before LCA of Cellular organisms - cellular organisms
ENSMUSG00000034209	1	131567	Life before LCA of Cellular organisms - cellular organisms
ENSMUSG00000009394	1	131567	Life before LCA of Cellular organisms - cellular organisms
ENSMUSG00000074340	1	131567	Life before LCA of Cellular organisms - cellular organisms
ENSMUSG00000070443	1	131567	Life before LCA of Cellular organisms - cellular organisms
ENSMUSG00000091550	1	131567	Life before LCA of Cellular organisms - cellular organisms
ENSMUSG00000090898	1	131567	Life before LCA of Cellular organisms - cellular organisms
ENSMUSG00000072211	1	131567	Life before LCA of Cellular organisms - cellular organisms
ENSMUSG00000090525	1	131567	Life before LCA of Cellular organisms - cellular organisms
ENSMUSG00000009079	1	131567	Life before LCA of Cellular organisms - cellular organisms
ENSMUSG00000035232	1	131567	Life before LCA of Cellular organisms - cellular organisms
ENSMUSG00000071217	1	131567	Life before LCA of Cellular organisms - cellular organisms
ENSMUSG00000035459	1	131567	Life before LCA of Cellular organisms - cellular organisms
ENSMUSG00000079034	1	131567	Life before LCA of Cellular organisms - cellular organisms
ENSMUSG00000022324	1	131567	Life before LCA of Cellular organisms - cellular organisms
ENSMUSG00000000805	1	131567	Life before LCA of Cellular organisms - cellular organisms
ENSMUSG00000092019	1	131567	Life before LCA of Cellular organisms - cellular organisms
ENSMUSG00000037379	1	131567	Life before LCA of Cellular organisms - cellular organisms
ENSMUSG00000063065	1	131567	Life before LCA of Cellular organisms - cellular organisms
ENSMUSG00000079031	1	131567	Life before LCA of Cellular organisms - cellular organisms
ENSMUSG00000025001	1	131567	Life before LCA of Cellular organisms - cellular organisms
ENSMUSG00000079029	1	131567	Life before LCA of Cellular organisms - cellular organisms
ENSMUSG00000091835	1	131567	Life before LCA of Cellular organisms - cellular organisms
ENSMUSG00000037373	1	131567	Life before LCA of Cellular organisms - cellular organisms
ENSMUSG00000043873	1	131567	Life before LCA of Cellular organisms - cellular organisms
ENSMUSG00000042389	1	131567	Life before LCA of Cellular organisms - cellular organisms
ENSMUSG00000079030	1	131567	Life before LCA of Cellular organisms - cellular organisms
ENSMUSG00000092138	1	131567	Life before LCA of Cellular organisms - cellular organisms
ENSMUSG00000022884	1	131567	Life before LCA of Cellular organisms - cellular organisms
ENSMUSG00000038173	1	131567	Life before LCA of Cellular organisms - cellular organisms
ENSMUSG00000030703	1	131567	Life before LCA of Cellular organisms - cellular organisms
ENSMUSG00000062778	1	131567	Life before LCA of Cellular organisms - cellular organisms
ENSMUSG00000072905	1	131567	Life before LCA of Cellular organisms - cellular organisms
ENSMUSG00000027804	1	131567	Life before LCA of Cellular organisms - cellular organisms
ENSMUSG00000028410	1	131567	Life before LCA of Cellular organisms - cellular organisms
ENSMUSG00000070289	1	131567	Life before LCA of Cellular organisms - cellular organisms
ENSMUSG00000058600	1	131567	Life before LCA of Cellular organisms - cellular organisms
ENSMUSG00000021044	1	131567	Life before LCA of Cellular organisms - cellular organisms
ENSMUSG00000066975	1	131567	Life before LCA of Cellular organisms - cellular organisms
ENSMUSG00000027809	1	131567	Life before LCA of Cellular organisms - cellular organisms
ENSMUSG00000022323	1	131567	Life before LCA of Cellular organisms - cellular organisms
ENSMUSG00000000441	1	131567	Life before LCA of Cellular organisms - cellular organisms
ENSMUSG00000025002	1	131567	Life before LCA of Cellular organisms - cellular organisms
ENSMUSG00000040812	1	131567	Life before LCA of Cellular organisms - cellular organisms
ENSMUSG00000021490	1	131567	Life before LCA of Cellular organisms - cellular organisms
ENSMUSG00000060125	1	131567	Life before LCA of Cellular organisms - cellular organisms
ENSMUSG00000035150	1	131567	Life before LCA of Cellular organisms - cellular organisms
ENSMUSG00000032512	1	131567	Life before LCA of Cellular organisms - cellular organisms
ENSMUSG00000029343	1	131567	Life before LCA of Cellular organisms - cellular organisms
ENSMUSG00000026189	1	131567	Life before LCA of Cellular organisms - cellular organisms
ENSMUSG00000067231	1	131567	Life before LCA of Cellular organisms - cellular organisms
ENSMUSG00000030697	1	131567	Life before LCA of Cellular organisms - cellular organisms
ENSMUSG00000040809	1	131567	Life before LCA of Cellular organisms - cellular organisms
ENSMUSG00000030695	1	131567	Life before LCA of Cellular organisms - cellular organisms
ENSMUSG00000034009	1	131567	Life before LCA of Cellular organisms - cellular organisms
ENSMUSG00000021492	1	131567	Life before LCA of Cellular organisms - cellular organisms
ENSMUSG00000067229	1	131567	Life before LCA of Cellular organisms - cellular organisms
ENSMUSG00000003053	1	131567	Life before LCA of Cellular organisms - cellular organisms
ENSMUSG00000063779	1	131567	Life before LCA of Cellular organisms - cellular organisms
ENSMUSG00000013418	1	131567	Life before LCA of Cellular organisms - cellular organisms
ENSMUSG00000043929	1	131567	Life before LCA of Cellular organisms - cellular organisms
ENSMUSG00000028613	1	131567	Life before LCA of Cellular organisms - cellular organisms
ENSMUSG00000033981	1	131567	Life before LCA of Cellular organisms - cellular organisms
ENSMUSG00000007682	1	131567	Life before LCA of Cellular organisms - cellular organisms
ENSMUSG00000022881	1	131567	Life before LCA of Cellular organisms - cellular organisms
ENSMUSG00000032808	1	131567	Life before LCA of Cellular organisms - cellular organisms
ENSMUSG00000027902	1	131567	Life before LCA of Cellular organisms - cellular organisms
ENSMUSG00000032456	1	131567	Life before LCA of Cellular organisms - cellular organisms
ENSMUSG00000047735	1	131567	Life before LCA of Cellular organisms - cellular organisms
ENSMUSG00000025003	1	131567	Life before LCA of Cellular organisms - cellular organisms
ENSMUSG00000044156	1	131567	Life before LCA of Cellular organisms - cellular organisms
ENSMUSG00000050963	1	131567	Life before LCA of Cellular organisms - cellular organisms
ENSMUSG00000074886	1	131567	Life before LCA of Cellular organisms - cellular organisms
ENSMUSG00000062624	1	131567	Life before LCA of Cellular organisms - cellular organisms
ENSMUSG00000022878	1	131567	Life before LCA of Cellular organisms - cellular organisms
ENSMUSG00000028409	1	131567	Life before LCA of Cellular organisms - cellular organisms
ENSMUSG00000035580	1	131567	Life before LCA of Cellular organisms - cellular organisms
ENSMUSG00000022329	1	131567	Life before LCA of Cellular organisms - cellular organisms
ENSMUSG00000057841	1	131567	Life before LCA of Cellular organisms - cellular organisms
ENSMUSG00000074882	1	131567	Life before LCA of Cellular organisms - cellular organisms
ENSMUSG00000030322	1	131567	Life before LCA of Cellular organisms - cellular organisms
ENSMUSG00000040774	1	131567	Life before LCA of Cellular organisms - cellular organisms
ENSMUSG00000028020	1	131567	Life before LCA of Cellular organisms - cellular organisms
ENSMUSG00000025004	1	131567	Life before LCA of Cellular organisms - cellular organisms
ENSMUSG00000039354	1	131567	Life before LCA of Cellular organisms - cellular organisms
ENSMUSG00000022887	1	131567	Life before LCA of Cellular organisms - cellular organisms
ENSMUSG00000031562	1	131567	Life before LCA of Cellular organisms - cellular organisms
ENSMUSG00000030323	1	131567	Life before LCA of Cellular organisms - cellular organisms
ENSMUSG00000017831	1	131567	Life before LCA of Cellular organisms - cellular organisms
ENSMUSG00000092008	1	131567	Life before LCA of Cellular organisms - cellular organisms
ENSMUSG00000060336	1	131567	Life before LCA of Cellular organisms - cellular organisms
ENSMUSG00000041343	1	131567	Life before LCA of Cellular organisms - cellular organisms
ENSMUSG00000042248	1	131567	Life before LCA of Cellular organisms - cellular organisms
ENSMUSG00000031561	1	131567	Life before LCA of Cellular organisms - cellular organisms
ENSMUSG00000007783	1	131567	Life before LCA of Cellular organisms - cellular organisms
ENSMUSG00000028015	1	131567	Life before LCA of Cellular organisms - cellular organisms
ENSMUSG00000073418	1	131567	Life before LCA of Cellular organisms - cellular organisms
ENSMUSG00000029344	1	131567	Life before LCA of Cellular organisms - cellular organisms
ENSMUSG00000067225	1	131567	Life before LCA of Cellular organisms - cellular organisms
ENSMUSG00000054827	1	131567	Life before LCA of Cellular organisms - cellular organisms
ENSMUSG00000026961	1	131567	Life before LCA of Cellular organisms - cellular organisms
ENSMUSG00000028011	1	131567	Life before LCA of Cellular organisms - cellular organisms
ENSMUSG00000028413	1	131567	Life before LCA of Cellular organisms - cellular organisms
ENSMUSG00000041961	1	131567	Life before LCA of Cellular organisms - cellular organisms
ENSMUSG00000026959	1	131567	Life before LCA of Cellular organisms - cellular organisms
ENSMUSG00000052429	1	131567	Life before LCA of Cellular organisms - cellular organisms
ENSMUSG00000060613	1	131567	Life before LCA of Cellular organisms - cellular organisms
ENSMUSG00000033096	1	131567	Life before LCA of Cellular organisms - cellular organisms
ENSMUSG00000071723	1	131567	Life before LCA of Cellular organisms - cellular organisms
ENSMUSG00000039342	1	131567	Life before LCA of Cellular organisms - cellular organisms
ENSMUSG00000047959	1	131567	Life before LCA of Cellular organisms - cellular organisms
ENSMUSG00000031521	1	131567	Life before LCA of Cellular organisms - cellular organisms
ENSMUSG00000028005	1	131567	Life before LCA of Cellular organisms - cellular organisms
ENSMUSG00000040724	1	131567	Life before LCA of Cellular organisms - cellular organisms
ENSMUSG00000027452	1	131567	Life before LCA of Cellular organisms - cellular organisms
ENSMUSG00000042861	1	131567	Life before LCA of Cellular organisms - cellular organisms
ENSMUSG00000039396	1	131567	Life before LCA of Cellular organisms - cellular organisms
ENSMUSG00000046213	1	131567	Life before LCA of Cellular organisms - cellular organisms
ENSMUSG00000046330	1	131567	Life before LCA of Cellular organisms - cellular organisms
ENSMUSG00000020964	1	131567	Life before LCA of Cellular organisms - cellular organisms
ENSMUSG00000020841	1	131567	Life before LCA of Cellular organisms - cellular organisms
ENSMUSG00000033910	1	131567	Life before LCA of Cellular organisms - cellular organisms
ENSMUSG00000027896	1	131567	Life before LCA of Cellular organisms - cellular organisms
ENSMUSG00000037617	1	131567	Life before LCA of Cellular organisms - cellular organisms
ENSMUSG00000025007	1	131567	Life before LCA of Cellular organisms - cellular organisms
ENSMUSG00000079833	1	131567	Life before LCA of Cellular organisms - cellular organisms
ENSMUSG00000031519	1	131567	Life before LCA of Cellular organisms - cellular organisms
ENSMUSG00000020481	1	131567	Life before LCA of Cellular organisms - cellular organisms
ENSMUSG00000039375	1	131567	Life before LCA of Cellular organisms - cellular organisms
ENSMUSG00000028003	1	131567	Life before LCA of Cellular organisms - cellular organisms
ENSMUSG00000027895	1	131567	Life before LCA of Cellular organisms - cellular organisms
ENSMUSG00000027894	1	131567	Life before LCA of Cellular organisms - cellular organisms
ENSMUSG00000030643	1	131567	Life before LCA of Cellular organisms - cellular organisms
ENSMUSG00000030123	1	131567	Life before LCA of Cellular organisms - cellular organisms
ENSMUSG00000092147	1	131567	Life before LCA of Cellular organisms - cellular organisms
ENSMUSG00000079828	1	131567	Life before LCA of Cellular organisms - cellular organisms
ENSMUSG00000038168	1	131567	Life before LCA of Cellular organisms - cellular organisms
ENSMUSG00000031204	1	131567	Life before LCA of Cellular organisms - cellular organisms
ENSMUSG00000068579	1	131567	Life before LCA of Cellular organisms - cellular organisms
ENSMUSG00000048307	1	131567	Life before LCA of Cellular organisms - cellular organisms
ENSMUSG00000033068	1	131567	Life before LCA of Cellular organisms - cellular organisms
ENSMUSG00000061119	1	131567	Life before LCA of Cellular organisms - cellular organisms
ENSMUSG00000048078	1	131567	Life before LCA of Cellular organisms - cellular organisms
ENSMUSG00000055891	1	131567	Life before LCA of Cellular organisms - cellular organisms
ENSMUSG00000050503	1	131567	Life before LCA of Cellular organisms - cellular organisms
ENSMUSG00000049680	1	131567	Life before LCA of Cellular organisms - cellular organisms
ENSMUSG00000033059	1	131567	Life before LCA of Cellular organisms - cellular organisms
ENSMUSG00000022283	1	131567	Life before LCA of Cellular organisms - cellular organisms
ENSMUSG00000032458	1	131567	Life before LCA of Cellular organisms - cellular organisms
ENSMUSG00000020051	1	131567	Life before LCA of Cellular organisms - cellular organisms
ENSMUSG00000047414	1	131567	Life before LCA of Cellular organisms - cellular organisms
ENSMUSG00000018470	1	131567	Life before LCA of Cellular organisms - cellular organisms
ENSMUSG00000027893	1	131567	Life before LCA of Cellular organisms - cellular organisms
ENSMUSG00000038257	1	131567	Life before LCA of Cellular organisms - cellular organisms
ENSMUSG00000038387	1	131567	Life before LCA of Cellular organisms - cellular organisms
ENSMUSG00000021003	1	131567	Life before LCA of Cellular organisms - cellular organisms
ENSMUSG00000059981	1	131567	Life before LCA of Cellular organisms - cellular organisms
ENSMUSG00000048120	1	131567	Life before LCA of Cellular organisms - cellular organisms
ENSMUSG00000005510	1	131567	Life before LCA of Cellular organisms - cellular organisms
ENSMUSG00000031613	1	131567	Life before LCA of Cellular organisms - cellular organisms
ENSMUSG00000029348	1	131567	Life before LCA of Cellular organisms - cellular organisms
ENSMUSG00000006299	1	131567	Life before LCA of Cellular organisms - cellular organisms
ENSMUSG00000035382	1	131567	Life before LCA of Cellular organisms - cellular organisms
ENSMUSG00000018474	1	131567	Life before LCA of Cellular organisms - cellular organisms
ENSMUSG00000033854	1	131567	Life before LCA of Cellular organisms - cellular organisms
ENSMUSG00000005505	1	131567	Life before LCA of Cellular organisms - cellular organisms
ENSMUSG00000026179	1	131567	Life before LCA of Cellular organisms - cellular organisms
ENSMUSG00000029664	1	131567	Life before LCA of Cellular organisms - cellular organisms
ENSMUSG00000063235	1	131567	Life before LCA of Cellular organisms - cellular organisms
ENSMUSG00000032046	1	131567	Life before LCA of Cellular organisms - cellular organisms
ENSMUSG00000017144	1	131567	Life before LCA of Cellular organisms - cellular organisms
ENSMUSG00000018481	1	131567	Life before LCA of Cellular organisms - cellular organisms
ENSMUSG00000032373	1	131567	Life before LCA of Cellular organisms - cellular organisms
ENSMUSG00000028607	1	131567	Life before LCA of Cellular organisms - cellular organisms
ENSMUSG00000042213	1	131567	Life before LCA of Cellular organisms - cellular organisms
ENSMUSG00000031608	1	131567	Life before LCA of Cellular organisms - cellular organisms
ENSMUSG00000004032	1	131567	Life before LCA of Cellular organisms - cellular organisms
ENSMUSG00000028427	1	131567	Life before LCA of Cellular organisms - cellular organisms
ENSMUSG00000022564	1	131567	Life before LCA of Cellular organisms - cellular organisms
ENSMUSG00000029661	1	131567	Life before LCA of Cellular organisms - cellular organisms
ENSMUSG00000025013	1	131567	Life before LCA of Cellular organisms - cellular organisms
ENSMUSG00000005506	1	131567	Life before LCA of Cellular organisms - cellular organisms
ENSMUSG00000020475	1	131567	Life before LCA of Cellular organisms - cellular organisms
ENSMUSG00000003429	1	131567	Life before LCA of Cellular organisms - cellular organisms
ENSMUSG00000022525	1	131567	Life before LCA of Cellular organisms - cellular organisms
ENSMUSG00000042249	1	131567	Life before LCA of Cellular organisms - cellular organisms
ENSMUSG00000020474	1	131567	Life before LCA of Cellular organisms - cellular organisms
ENSMUSG00000006301	1	131567	Life before LCA of Cellular organisms - cellular organisms
ENSMUSG00000074129	1	131567	Life before LCA of Cellular organisms - cellular organisms
ENSMUSG00000054252	1	131567	Life before LCA of Cellular organisms - cellular organisms
ENSMUSG00000048939	1	131567	Life before LCA of Cellular organisms - cellular organisms
ENSMUSG00000021494	1	131567	Life before LCA of Cellular organisms - cellular organisms
ENSMUSG00000042240	1	131567	Life before LCA of Cellular organisms - cellular organisms
ENSMUSG00000061864	1	131567	Life before LCA of Cellular organisms - cellular organisms
ENSMUSG00000004035	1	131567	Life before LCA of Cellular organisms - cellular organisms
ENSMUSG00000031209	1	131567	Life before LCA of Cellular organisms - cellular organisms
ENSMUSG00000008932	1	131567	Life before LCA of Cellular organisms - cellular organisms
ENSMUSG00000022562	1	131567	Life before LCA of Cellular organisms - cellular organisms
ENSMUSG00000025701	1	131567	Life before LCA of Cellular organisms - cellular organisms
ENSMUSG00000020473	1	131567	Life before LCA of Cellular organisms - cellular organisms
ENSMUSG00000018995	1	131567	Life before LCA of Cellular organisms - cellular organisms
ENSMUSG00000057228	1	131567	Life before LCA of Cellular organisms - cellular organisms
ENSMUSG00000068762	1	131567	Life before LCA of Cellular organisms - cellular organisms
ENSMUSG00000029352	1	131567	Life before LCA of Cellular organisms - cellular organisms
ENSMUSG00000051359	1	131567	Life before LCA of Cellular organisms - cellular organisms
ENSMUSG00000051166	1	131567	Life before LCA of Cellular organisms - cellular organisms
ENSMUSG00000038094	1	131567	Life before LCA of Cellular organisms - cellular organisms
ENSMUSG00000023122	1	131567	Life before LCA of Cellular organisms - cellular organisms
ENSMUSG00000024006	1	131567	Life before LCA of Cellular organisms - cellular organisms
ENSMUSG00000025020	1	131567	Life before LCA of Cellular organisms - cellular organisms
ENSMUSG00000004319	1	131567	Life before LCA of Cellular organisms - cellular organisms
ENSMUSG00000028600	1	131567	Life before LCA of Cellular organisms - cellular organisms
ENSMUSG00000028435	1	131567	Life before LCA of Cellular organisms - cellular organisms
ENSMUSG00000004038	1	131567	Life before LCA of Cellular organisms - cellular organisms
ENSMUSG00000007833	1	131567	Life before LCA of Cellular organisms - cellular organisms
ENSMUSG00000034259	1	131567	Life before LCA of Cellular organisms - cellular organisms
ENSMUSG00000053916	1	131567	Life before LCA of Cellular organisms - cellular organisms
ENSMUSG00000021013	1	131567	Life before LCA of Cellular organisms - cellular organisms
ENSMUSG00000026177	1	131567	Life before LCA of Cellular organisms - cellular organisms
ENSMUSG00000021504	1	131567	Life before LCA of Cellular organisms - cellular organisms
ENSMUSG00000040562	1	131567	Life before LCA of Cellular organisms - cellular organisms
ENSMUSG00000079006	1	131567	Life before LCA of Cellular organisms - cellular organisms
ENSMUSG00000022292	1	131567	Life before LCA of Cellular organisms - cellular organisms
ENSMUSG00000057738	1	131567	Life before LCA of Cellular organisms - cellular organisms
ENSMUSG00000079005	1	131567	Life before LCA of Cellular organisms - cellular organisms
ENSMUSG00000061525	1	131567	Life before LCA of Cellular organisms - cellular organisms
ENSMUSG00000058135	1	131567	Life before LCA of Cellular organisms - cellular organisms
ENSMUSG00000091663	1	131567	Life before LCA of Cellular organisms - cellular organisms
ENSMUSG00000062582	1	131567	Life before LCA of Cellular organisms - cellular organisms
ENSMUSG00000028603	1	131567	Life before LCA of Cellular organisms - cellular organisms
ENSMUSG00000020469	1	131567	Life before LCA of Cellular organisms - cellular organisms
ENSMUSG00000027890	1	131567	Life before LCA of Cellular organisms - cellular organisms
ENSMUSG00000020840	1	131567	Life before LCA of Cellular organisms - cellular organisms
ENSMUSG00000041798	1	131567	Life before LCA of Cellular organisms - cellular organisms
ENSMUSG00000063875	1	131567	Life before LCA of Cellular organisms - cellular organisms
ENSMUSG00000022551	1	131567	Life before LCA of Cellular organisms - cellular organisms
ENSMUSG00000026176	1	131567	Life before LCA of Cellular organisms - cellular organisms
ENSMUSG00000021176	1	131567	Life before LCA of Cellular organisms - cellular organisms
ENSMUSG00000027889	1	131567	Life before LCA of Cellular organisms - cellular organisms
ENSMUSG00000023943	1	131567	Life before LCA of Cellular organisms - cellular organisms
ENSMUSG00000032966	1	131567	Life before LCA of Cellular organisms - cellular organisms
ENSMUSG00000021500	1	131567	Life before LCA of Cellular organisms - cellular organisms
ENSMUSG00000031644	1	131567	Life before LCA of Cellular organisms - cellular organisms
ENSMUSG00000070570	1	131567	Life before LCA of Cellular organisms - cellular organisms
ENSMUSG00000026644	1	131567	Life before LCA of Cellular organisms - cellular organisms
ENSMUSG00000002104	1	131567	Life before LCA of Cellular organisms - cellular organisms
ENSMUSG00000011752	1	131567	Life before LCA of Cellular organisms - cellular organisms
ENSMUSG00000026645	1	131567	Life before LCA of Cellular organisms - cellular organisms
ENSMUSG00000021178	1	131567	Life before LCA of Cellular organisms - cellular organisms
ENSMUSG00000034321	1	131567	Life before LCA of Cellular organisms - cellular organisms
ENSMUSG00000023945	1	131567	Life before LCA of Cellular organisms - cellular organisms
ENSMUSG00000057897	1	131567	Life before LCA of Cellular organisms - cellular organisms
ENSMUSG00000002102	1	131567	Life before LCA of Cellular organisms - cellular organisms
ENSMUSG00000057406	1	131567	Life before LCA of Cellular organisms - cellular organisms
ENSMUSG00000023176	1	131567	Life before LCA of Cellular organisms - cellular organisms
ENSMUSG00000030110	1	131567	Life before LCA of Cellular organisms - cellular organisms
ENSMUSG00000052316	1	131567	Life before LCA of Cellular organisms - cellular organisms
ENSMUSG00000021496	1	131567	Life before LCA of Cellular organisms - cellular organisms
ENSMUSG00000001175	1	131567	Life before LCA of Cellular organisms - cellular organisms
ENSMUSG00000047953	1	131567	Life before LCA of Cellular organisms - cellular organisms
ENSMUSG00000022533	1	131567	Life before LCA of Cellular organisms - cellular organisms
ENSMUSG00000060794	1	131567	Life before LCA of Cellular organisms - cellular organisms
ENSMUSG00000041346	1	131567	Life before LCA of Cellular organisms - cellular organisms
ENSMUSG00000021499	1	131567	Life before LCA of Cellular organisms - cellular organisms
ENSMUSG00000037458	1	131567	Life before LCA of Cellular organisms - cellular organisms
ENSMUSG00000036943	1	131567	Life before LCA of Cellular organisms - cellular organisms
ENSMUSG00000033530	1	131567	Life before LCA of Cellular organisms - cellular organisms
ENSMUSG00000036781	1	131567	Life before LCA of Cellular organisms - cellular organisms
ENSMUSG00000035642	1	131567	Life before LCA of Cellular organisms - cellular organisms
ENSMUSG00000021180	1	131567	Life before LCA of Cellular organisms - cellular organisms
ENSMUSG00000050947	1	131567	Life before LCA of Cellular organisms - cellular organisms
ENSMUSG00000031641	1	131567	Life before LCA of Cellular organisms - cellular organisms
ENSMUSG00000003131	1	131567	Life before LCA of Cellular organisms - cellular organisms
ENSMUSG00000046378	1	131567	Life before LCA of Cellular organisms - cellular organisms
ENSMUSG00000071172	1	131567	Life before LCA of Cellular organisms - cellular organisms
ENSMUSG00000026648	1	131567	Life before LCA of Cellular organisms - cellular organisms
ENSMUSG00000030682	1	131567	Life before LCA of Cellular organisms - cellular organisms
ENSMUSG00000070568	1	131567	Life before LCA of Cellular organisms - cellular organisms
ENSMUSG00000030681	1	131567	Life before LCA of Cellular organisms - cellular organisms
ENSMUSG00000032518	1	131567	Life before LCA of Cellular organisms - cellular organisms
ENSMUSG00000021185	1	131567	Life before LCA of Cellular organisms - cellular organisms
ENSMUSG00000015937	1	131567	Life before LCA of Cellular organisms - cellular organisms
ENSMUSG00000036646	1	131567	Life before LCA of Cellular organisms - cellular organisms
ENSMUSG00000002105	1	131567	Life before LCA of Cellular organisms - cellular organisms
ENSMUSG00000054196	1	131567	Life before LCA of Cellular organisms - cellular organisms
ENSMUSG00000022538	1	131567	Life before LCA of Cellular organisms - cellular organisms
ENSMUSG00000007827	1	131567	Life before LCA of Cellular organisms - cellular organisms
ENSMUSG00000053475	1	131567	Life before LCA of Cellular organisms - cellular organisms
ENSMUSG00000063430	1	131567	Life before LCA of Cellular organisms - cellular organisms
ENSMUSG00000022300	1	131567	Life before LCA of Cellular organisms - cellular organisms
ENSMUSG00000067597	1	131567	Life before LCA of Cellular organisms - cellular organisms
ENSMUSG00000028601	1	131567	Life before LCA of Cellular organisms - cellular organisms
ENSMUSG00000034135	1	131567	Life before LCA of Cellular organisms - cellular organisms
ENSMUSG00000030677	1	131567	Life before LCA of Cellular organisms - cellular organisms
ENSMUSG00000049350	1	131567	Life before LCA of Cellular organisms - cellular organisms
ENSMUSG00000025172	1	131567	Life before LCA of Cellular organisms - cellular organisms
ENSMUSG00000037921	1	131567	Life before LCA of Cellular organisms - cellular organisms
ENSMUSG00000030674	1	131567	Life before LCA of Cellular organisms - cellular organisms
ENSMUSG00000051331	1	131567	Life before LCA of Cellular organisms - cellular organisms
ENSMUSG00000025176	1	131567	Life before LCA of Cellular organisms - cellular organisms
ENSMUSG00000068749	1	131567	Life before LCA of Cellular organisms - cellular organisms
ENSMUSG00000049076	1	131567	Life before LCA of Cellular organisms - cellular organisms
ENSMUSG00000020175	1	131567	Life before LCA of Cellular organisms - cellular organisms
ENSMUSG00000032370	1	131567	Life before LCA of Cellular organisms - cellular organisms
ENSMUSG00000022557	1	131567	Life before LCA of Cellular organisms - cellular organisms
ENSMUSG00000049670	1	131567	Life before LCA of Cellular organisms - cellular organisms
ENSMUSG00000004393	1	131567	Life before LCA of Cellular organisms - cellular organisms
ENSMUSG00000020838	1	131567	Life before LCA of Cellular organisms - cellular organisms
ENSMUSG00000032802	1	131567	Life before LCA of Cellular organisms - cellular organisms
ENSMUSG00000026172	1	131567	Life before LCA of Cellular organisms - cellular organisms
ENSMUSG00000006057	1	131567	Life before LCA of Cellular organisms - cellular organisms
ENSMUSG00000022548	1	131567	Life before LCA of Cellular organisms - cellular organisms
ENSMUSG00000030672	1	131567	Life before LCA of Cellular organisms - cellular organisms
ENSMUSG00000053334	1	131567	Life before LCA of Cellular organisms - cellular organisms
ENSMUSG00000018974	1	131567	Life before LCA of Cellular organisms - cellular organisms
ENSMUSG00000033781	1	131567	Life before LCA of Cellular organisms - cellular organisms
ENSMUSG00000074698	1	131567	Life before LCA of Cellular organisms - cellular organisms
ENSMUSG00000022304	1	131567	Life before LCA of Cellular organisms - cellular organisms
ENSMUSG00000046598	1	131567	Life before LCA of Cellular organisms - cellular organisms
ENSMUSG00000069196	1	131567	Life before LCA of Cellular organisms - cellular organisms
ENSMUSG00000021539	1	131567	Life before LCA of Cellular organisms - cellular organisms
ENSMUSG00000032470	1	131567	Life before LCA of Cellular organisms - cellular organisms
ENSMUSG00000025825	1	131567	Life before LCA of Cellular organisms - cellular organisms
ENSMUSG00000053626	1	131567	Life before LCA of Cellular organisms - cellular organisms
ENSMUSG00000002100	1	131567	Life before LCA of Cellular organisms - cellular organisms
ENSMUSG00000035493	1	131567	Life before LCA of Cellular organisms - cellular organisms
ENSMUSG00000035351	1	131567	Life before LCA of Cellular organisms - cellular organisms
ENSMUSG00000041460	1	131567	Life before LCA of Cellular organisms - cellular organisms
ENSMUSG00000042401	1	131567	Life before LCA of Cellular organisms - cellular organisms
ENSMUSG00000022770	1	131567	Life before LCA of Cellular organisms - cellular organisms
ENSMUSG00000037852	1	131567	Life before LCA of Cellular organisms - cellular organisms
ENSMUSG00000021186	1	131567	Life before LCA of Cellular organisms - cellular organisms
ENSMUSG00000019359	1	131567	Life before LCA of Cellular organisms - cellular organisms
ENSMUSG00000031604	1	131567	Life before LCA of Cellular organisms - cellular organisms
ENSMUSG00000048163	1	131567	Life before LCA of Cellular organisms - cellular organisms
ENSMUSG00000059912	1	131567	Life before LCA of Cellular organisms - cellular organisms
ENSMUSG00000055003	1	131567	Life before LCA of Cellular organisms - cellular organisms
ENSMUSG00000031605	1	131567	Life before LCA of Cellular organisms - cellular organisms
ENSMUSG00000046242	1	131567	Life before LCA of Cellular organisms - cellular organisms
ENSMUSG00000020456	1	131567	Life before LCA of Cellular organisms - cellular organisms
ENSMUSG00000022550	1	131567	Life before LCA of Cellular organisms - cellular organisms
ENSMUSG00000030168	1	131567	Life before LCA of Cellular organisms - cellular organisms
ENSMUSG00000004530	1	131567	Life before LCA of Cellular organisms - cellular organisms
ENSMUSG00000025185	1	131567	Life before LCA of Cellular organisms - cellular organisms
ENSMUSG00000000881	1	131567	Life before LCA of Cellular organisms - cellular organisms
ENSMUSG00000033276	1	131567	Life before LCA of Cellular organisms - cellular organisms
ENSMUSG00000063130	1	131567	Life before LCA of Cellular organisms - cellular organisms
ENSMUSG00000033765	1	131567	Life before LCA of Cellular organisms - cellular organisms
ENSMUSG00000069835	1	131567	Life before LCA of Cellular organisms - cellular organisms
ENSMUSG00000024365	1	131567	Life before LCA of Cellular organisms - cellular organisms
ENSMUSG00000048142	1	131567	Life before LCA of Cellular organisms - cellular organisms
ENSMUSG00000030019	1	131567	Life before LCA of Cellular organisms - cellular organisms
ENSMUSG00000021216	1	131567	Life before LCA of Cellular organisms - cellular organisms
ENSMUSG00000030172	1	131567	Life before LCA of Cellular organisms - cellular organisms
ENSMUSG00000030774	1	131567	Life before LCA of Cellular organisms - cellular organisms
ENSMUSG00000060224	1	131567	Life before LCA of Cellular organisms - cellular organisms
ENSMUSG00000068740	1	131567	Life before LCA of Cellular organisms - cellular organisms
ENSMUSG00000045102	1	131567	Life before LCA of Cellular organisms - cellular organisms
ENSMUSG00000033715	1	131567	Life before LCA of Cellular organisms - cellular organisms
ENSMUSG00000038756	1	131567	Life before LCA of Cellular organisms - cellular organisms
ENSMUSG00000021214	1	131567	Life before LCA of Cellular organisms - cellular organisms
ENSMUSG00000042462	1	131567	Life before LCA of Cellular organisms - cellular organisms
ENSMUSG00000041781	1	131567	Life before LCA of Cellular organisms - cellular organisms
ENSMUSG00000030166	1	131567	Life before LCA of Cellular organisms - cellular organisms
ENSMUSG00000049091	1	131567	Life before LCA of Cellular organisms - cellular organisms
ENSMUSG00000035582	1	131567	Life before LCA of Cellular organisms - cellular organisms
ENSMUSG00000030830	1	131567	Life before LCA of Cellular organisms - cellular organisms
ENSMUSG00000025129	1	131567	Life before LCA of Cellular organisms - cellular organisms
ENSMUSG00000064147	1	131567	Life before LCA of Cellular organisms - cellular organisms
ENSMUSG00000021213	1	131567	Life before LCA of Cellular organisms - cellular organisms
ENSMUSG00000035311	1	131567	Life before LCA of Cellular organisms - cellular organisms
ENSMUSG00000025130	1	131567	Life before LCA of Cellular organisms - cellular organisms
ENSMUSG00000028443	1	131567	Life before LCA of Cellular organisms - cellular organisms
ENSMUSG00000025519	1	131567	Life before LCA of Cellular organisms - cellular organisms
ENSMUSG00000022774	1	131567	Life before LCA of Cellular organisms - cellular organisms
ENSMUSG00000041771	1	131567	Life before LCA of Cellular organisms - cellular organisms
ENSMUSG00000046312	1	131567	Life before LCA of Cellular organisms - cellular organisms
ENSMUSG00000042121	1	131567	Life before LCA of Cellular organisms - cellular organisms
ENSMUSG00000032469	1	131567	Life before LCA of Cellular organisms - cellular organisms
ENSMUSG00000025588	1	131567	Life before LCA of Cellular organisms - cellular organisms
ENSMUSG00000051147	1	131567	Life before LCA of Cellular organisms - cellular organisms
ENSMUSG00000032715	1	131567	Life before LCA of Cellular organisms - cellular organisms
ENSMUSG00000030735	1	131567	Life before LCA of Cellular organisms - cellular organisms
ENSMUSG00000056426	1	131567	Life before LCA of Cellular organisms - cellular organisms
ENSMUSG00000071551	1	131567	Life before LCA of Cellular organisms - cellular organisms
ENSMUSG00000045962	1	131567	Life before LCA of Cellular organisms - cellular organisms
ENSMUSG00000030465	1	131567	Life before LCA of Cellular organisms - cellular organisms
ENSMUSG00000022781	1	131567	Life before LCA of Cellular organisms - cellular organisms
ENSMUSG00000068739	1	131567	Life before LCA of Cellular organisms - cellular organisms
ENSMUSG00000063511	1	131567	Life before LCA of Cellular organisms - cellular organisms
ENSMUSG00000022337	1	131567	Life before LCA of Cellular organisms - cellular organisms
ENSMUSG00000031297	1	131567	Life before LCA of Cellular organisms - cellular organisms
ENSMUSG00000033257	1	131567	Life before LCA of Cellular organisms - cellular organisms
ENSMUSG00000021211	1	131567	Life before LCA of Cellular organisms - cellular organisms
ENSMUSG00000063354	1	131567	Life before LCA of Cellular organisms - cellular organisms
ENSMUSG00000033427	1	131567	Life before LCA of Cellular organisms - cellular organisms
ENSMUSG00000074852	1	131567	Life before LCA of Cellular organisms - cellular organisms
ENSMUSG00000048351	1	131567	Life before LCA of Cellular organisms - cellular organisms
ENSMUSG00000037953	1	131567	Life before LCA of Cellular organisms - cellular organisms
ENSMUSG00000025189	1	131567	Life before LCA of Cellular organisms - cellular organisms
ENSMUSG00000021210	1	131567	Life before LCA of Cellular organisms - cellular organisms
ENSMUSG00000021190	1	131567	Life before LCA of Cellular organisms - cellular organisms
ENSMUSG00000092035	1	131567	Life before LCA of Cellular organisms - cellular organisms
ENSMUSG00000028597	1	131567	Life before LCA of Cellular organisms - cellular organisms
ENSMUSG00000025190	1	131567	Life before LCA of Cellular organisms - cellular organisms
ENSMUSG00000059323	1	131567	Life before LCA of Cellular organisms - cellular organisms
ENSMUSG00000038201	1	131567	Life before LCA of Cellular organisms - cellular organisms
ENSMUSG00000038725	1	131567	Life before LCA of Cellular organisms - cellular organisms
ENSMUSG00000054757	1	131567	Life before LCA of Cellular organisms - cellular organisms
ENSMUSG00000041608	1	131567	Life before LCA of Cellular organisms - cellular organisms
ENSMUSG00000071866	1	131567	Life before LCA of Cellular organisms - cellular organisms
ENSMUSG00000089789	1	131567	Life before LCA of Cellular organisms - cellular organisms
ENSMUSG00000025192	1	131567	Life before LCA of Cellular organisms - cellular organisms
ENSMUSG00000052384	1	131567	Life before LCA of Cellular organisms - cellular organisms
ENSMUSG00000026170	1	131567	Life before LCA of Cellular organisms - cellular organisms
ENSMUSG00000003868	1	131567	Life before LCA of Cellular organisms - cellular organisms
ENSMUSG00000006542	1	131567	Life before LCA of Cellular organisms - cellular organisms
ENSMUSG00000041372	1	131567	Life before LCA of Cellular organisms - cellular organisms
ENSMUSG00000050944	1	131567	Life before LCA of Cellular organisms - cellular organisms
ENSMUSG00000040389	1	131567	Life before LCA of Cellular organisms - cellular organisms
ENSMUSG00000000359	1	131567	Life before LCA of Cellular organisms - cellular organisms
ENSMUSG00000056148	1	131567	Life before LCA of Cellular organisms - cellular organisms
ENSMUSG00000020929	1	131567	Life before LCA of Cellular organisms - cellular organisms
ENSMUSG00000040018	1	131567	Life before LCA of Cellular organisms - cellular organisms
ENSMUSG00000069456	1	131567	Life before LCA of Cellular organisms - cellular organisms
ENSMUSG00000022787	1	131567	Life before LCA of Cellular organisms - cellular organisms
ENSMUSG00000042096	1	131567	Life before LCA of Cellular organisms - cellular organisms
ENSMUSG00000024007	1	131567	Life before LCA of Cellular organisms - cellular organisms
ENSMUSG00000021207	1	131567	Life before LCA of Cellular organisms - cellular organisms
ENSMUSG00000002588	1	131567	Life before LCA of Cellular organisms - cellular organisms
ENSMUSG00000026646	1	131567	Life before LCA of Cellular organisms - cellular organisms
ENSMUSG00000025193	1	131567	Life before LCA of Cellular organisms - cellular organisms
ENSMUSG00000021541	1	131567	Life before LCA of Cellular organisms - cellular organisms
ENSMUSG00000006345	1	131567	Life before LCA of Cellular organisms - cellular organisms
ENSMUSG00000015568	1	131567	Life before LCA of Cellular organisms - cellular organisms
ENSMUSG00000042078	1	131567	Life before LCA of Cellular organisms - cellular organisms
ENSMUSG00000027883	1	131567	Life before LCA of Cellular organisms - cellular organisms
ENSMUSG00000047371	1	131567	Life before LCA of Cellular organisms - cellular organisms
ENSMUSG00000033819	1	131567	Life before LCA of Cellular organisms - cellular organisms
ENSMUSG00000045410	1	131567	Life before LCA of Cellular organisms - cellular organisms
ENSMUSG00000025194	1	131567	Life before LCA of Cellular organisms - cellular organisms
ENSMUSG00000053774	1	131567	Life before LCA of Cellular organisms - cellular organisms
ENSMUSG00000054052	1	131567	Life before LCA of Cellular organisms - cellular organisms
ENSMUSG00000022342	1	131567	Life before LCA of Cellular organisms - cellular organisms
ENSMUSG00000006546	1	131567	Life before LCA of Cellular organisms - cellular organisms
ENSMUSG00000074639	1	131567	Life before LCA of Cellular organisms - cellular organisms
ENSMUSG00000032078	1	131567	Life before LCA of Cellular organisms - cellular organisms
ENSMUSG00000029759	1	131567	Life before LCA of Cellular organisms - cellular organisms
ENSMUSG00000022311	1	131567	Life before LCA of Cellular organisms - cellular organisms
ENSMUSG00000003865	1	131567	Life before LCA of Cellular organisms - cellular organisms
ENSMUSG00000014164	1	131567	Life before LCA of Cellular organisms - cellular organisms
ENSMUSG00000005615	1	131567	Life before LCA of Cellular organisms - cellular organisms
ENSMUSG00000007836	1	131567	Life before LCA of Cellular organisms - cellular organisms
ENSMUSG00000050002	1	131567	Life before LCA of Cellular organisms - cellular organisms
ENSMUSG00000040356	1	131567	Life before LCA of Cellular organisms - cellular organisms
ENSMUSG00000022546	1	131567	Life before LCA of Cellular organisms - cellular organisms
ENSMUSG00000026956	1	131567	Life before LCA of Cellular organisms - cellular organisms
ENSMUSG00000021193	1	131567	Life before LCA of Cellular organisms - cellular organisms
ENSMUSG00000032667	1	131567	Life before LCA of Cellular organisms - cellular organisms
ENSMUSG00000021200	1	131567	Life before LCA of Cellular organisms - cellular organisms
ENSMUSG00000051396	1	131567	Life before LCA of Cellular organisms - cellular organisms
ENSMUSG00000028587	1	131567	Life before LCA of Cellular organisms - cellular organisms
ENSMUSG00000019080	1	131567	Life before LCA of Cellular organisms - cellular organisms
ENSMUSG00000031302	1	131567	Life before LCA of Cellular organisms - cellular organisms
ENSMUSG00000033762	1	131567	Life before LCA of Cellular organisms - cellular organisms
ENSMUSG00000042814	1	131567	Life before LCA of Cellular organisms - cellular organisms
ENSMUSG00000022797	1	131567	Life before LCA of Cellular organisms - cellular organisms
ENSMUSG00000025196	1	131567	Life before LCA of Cellular organisms - cellular organisms
ENSMUSG00000045326	1	131567	Life before LCA of Cellular organisms - cellular organisms
ENSMUSG00000059796	1	131567	Life before LCA of Cellular organisms - cellular organisms
ENSMUSG00000042607	1	131567	Life before LCA of Cellular organisms - cellular organisms
ENSMUSG00000007659	1	131567	Life before LCA of Cellular organisms - cellular organisms
ENSMUSG00000026205	1	131567	Life before LCA of Cellular organisms - cellular organisms
ENSMUSG00000035547	1	131567	Life before LCA of Cellular organisms - cellular organisms
ENSMUSG00000034329	1	131567	Life before LCA of Cellular organisms - cellular organisms
ENSMUSG00000023903	1	131567	Life before LCA of Cellular organisms - cellular organisms
ENSMUSG00000025197	1	131567	Life before LCA of Cellular organisms - cellular organisms
ENSMUSG00000058979	1	131567	Life before LCA of Cellular organisms - cellular organisms
ENSMUSG00000041645	1	131567	Life before LCA of Cellular organisms - cellular organisms
ENSMUSG00000037926	1	131567	Life before LCA of Cellular organisms - cellular organisms
ENSMUSG00000044339	1	131567	Life before LCA of Cellular organisms - cellular organisms
ENSMUSG00000025198	1	131567	Life before LCA of Cellular organisms - cellular organisms
ENSMUSG00000050708	1	131567	Life before LCA of Cellular organisms - cellular organisms
ENSMUSG00000022791	1	131567	Life before LCA of Cellular organisms - cellular organisms
ENSMUSG00000029591	1	131567	Life before LCA of Cellular organisms - cellular organisms
ENSMUSG00000021550	1	131567	Life before LCA of Cellular organisms - cellular organisms
ENSMUSG00000019577	1	131567	Life before LCA of Cellular organisms - cellular organisms
ENSMUSG00000045662	1	131567	Life before LCA of Cellular organisms - cellular organisms
ENSMUSG00000079002	1	131567	Life before LCA of Cellular organisms - cellular organisms
ENSMUSG00000021196	1	131567	Life before LCA of Cellular organisms - cellular organisms
ENSMUSG00000040134	1	131567	Life before LCA of Cellular organisms - cellular organisms
ENSMUSG00000029757	1	131567	Life before LCA of Cellular organisms - cellular organisms
ENSMUSG00000025199	1	131567	Life before LCA of Cellular organisms - cellular organisms
ENSMUSG00000029106	1	131567	Life before LCA of Cellular organisms - cellular organisms
ENSMUSG00000041319	1	131567	Life before LCA of Cellular organisms - cellular organisms
ENSMUSG00000025794	1	131567	Life before LCA of Cellular organisms - cellular organisms
ENSMUSG00000024011	1	131567	Life before LCA of Cellular organisms - cellular organisms
ENSMUSG00000027880	1	131567	Life before LCA of Cellular organisms - cellular organisms
ENSMUSG00000040322	1	131567	Life before LCA of Cellular organisms - cellular organisms
ENSMUSG00000027470	1	131567	Life before LCA of Cellular organisms - cellular organisms
ENSMUSG00000040127	1	131567	Life before LCA of Cellular organisms - cellular organisms
ENSMUSG00000006344	1	131567	Life before LCA of Cellular organisms - cellular organisms
ENSMUSG00000053877	1	131567	Life before LCA of Cellular organisms - cellular organisms
ENSMUSG00000036330	1	131567	Life before LCA of Cellular organisms - cellular organisms
ENSMUSG00000025396	1	131567	Life before LCA of Cellular organisms - cellular organisms
ENSMUSG00000025395	1	131567	Life before LCA of Cellular organisms - cellular organisms
ENSMUSG00000026198	1	131567	Life before LCA of Cellular organisms - cellular organisms
ENSMUSG00000030815	1	131567	Life before LCA of Cellular organisms - cellular organisms
ENSMUSG00000031311	1	131567	Life before LCA of Cellular organisms - cellular organisms
ENSMUSG00000042662	1	131567	Life before LCA of Cellular organisms - cellular organisms
ENSMUSG00000061947	1	131567	Life before LCA of Cellular organisms - cellular organisms
ENSMUSG00000020836	1	131567	Life before LCA of Cellular organisms - cellular organisms
ENSMUSG00000003970	1	131567	Life before LCA of Cellular organisms - cellular organisms
ENSMUSG00000006273	1	131567	Life before LCA of Cellular organisms - cellular organisms
ENSMUSG00000042010	1	131567	Life before LCA of Cellular organisms - cellular organisms
ENSMUSG00000006342	1	131567	Life before LCA of Cellular organisms - cellular organisms
ENSMUSG00000060807	1	131567	Life before LCA of Cellular organisms - cellular organisms
ENSMUSG00000074673	1	131567	Life before LCA of Cellular organisms - cellular organisms
ENSMUSG00000020431	1	131567	Life before LCA of Cellular organisms - cellular organisms
ENSMUSG00000071179	1	131567	Life before LCA of Cellular organisms - cellular organisms
ENSMUSG00000021081	1	131567	Life before LCA of Cellular organisms - cellular organisms
ENSMUSG00000025200	1	131567	Life before LCA of Cellular organisms - cellular organisms
ENSMUSG00000018893	1	131567	Life before LCA of Cellular organisms - cellular organisms
ENSMUSG00000003873	1	131567	Life before LCA of Cellular organisms - cellular organisms
ENSMUSG00000026200	1	131567	Life before LCA of Cellular organisms - cellular organisms
ENSMUSG00000022315	1	131567	Life before LCA of Cellular organisms - cellular organisms
ENSMUSG00000011382	1	131567	Life before LCA of Cellular organisms - cellular organisms
ENSMUSG00000071178	1	131567	Life before LCA of Cellular organisms - cellular organisms
ENSMUSG00000025134	1	131567	Life before LCA of Cellular organisms - cellular organisms
ENSMUSG00000030137	1	131567	Life before LCA of Cellular organisms - cellular organisms
ENSMUSG00000057262	1	131567	Life before LCA of Cellular organisms - cellular organisms
ENSMUSG00000033565	1	131567	Life before LCA of Cellular organisms - cellular organisms
ENSMUSG00000061731	1	131567	Life before LCA of Cellular organisms - cellular organisms
ENSMUSG00000071177	1	131567	Life before LCA of Cellular organisms - cellular organisms
ENSMUSG00000030107	1	131567	Life before LCA of Cellular organisms - cellular organisms
ENSMUSG00000066366	1	131567	Life before LCA of Cellular organisms - cellular organisms
ENSMUSG00000023908	1	131567	Life before LCA of Cellular organisms - cellular organisms
ENSMUSG00000025202	1	131567	Life before LCA of Cellular organisms - cellular organisms
ENSMUSG00000030760	1	131567	Life before LCA of Cellular organisms - cellular organisms
ENSMUSG00000036078	1	131567	Life before LCA of Cellular organisms - cellular organisms
ENSMUSG00000030108	1	131567	Life before LCA of Cellular organisms - cellular organisms
ENSMUSG00000025203	1	131567	Life before LCA of Cellular organisms - cellular organisms
ENSMUSG00000070287	1	131567	Life before LCA of Cellular organisms - cellular organisms
ENSMUSG00000050195	1	131567	Life before LCA of Cellular organisms - cellular organisms
ENSMUSG00000059897	1	131567	Life before LCA of Cellular organisms - cellular organisms
ENSMUSG00000079015	1	131567	Life before LCA of Cellular organisms - cellular organisms
ENSMUSG00000049300	1	131567	Life before LCA of Cellular organisms - cellular organisms
ENSMUSG00000037071	1	131567	Life before LCA of Cellular organisms - cellular organisms
ENSMUSG00000025137	1	131567	Life before LCA of Cellular organisms - cellular organisms
ENSMUSG00000091848	1	131567	Life before LCA of Cellular organisms - cellular organisms
ENSMUSG00000074268	1	131567	Life before LCA of Cellular organisms - cellular organisms
ENSMUSG00000072849	1	131567	Life before LCA of Cellular organisms - cellular organisms
ENSMUSG00000049580	1	131567	Life before LCA of Cellular organisms - cellular organisms
ENSMUSG00000026201	1	131567	Life before LCA of Cellular organisms - cellular organisms
ENSMUSG00000030109	1	131567	Life before LCA of Cellular organisms - cellular organisms
ENSMUSG00000050978	1	131567	Life before LCA of Cellular organisms - cellular organisms
ENSMUSG00000001082	1	131567	Life before LCA of Cellular organisms - cellular organisms
ENSMUSG00000051984	1	131567	Life before LCA of Cellular organisms - cellular organisms
ENSMUSG00000063232	1	131567	Life before LCA of Cellular organisms - cellular organisms
ENSMUSG00000074003	1	131567	Life before LCA of Cellular organisms - cellular organisms
ENSMUSG00000038591	1	131567	Life before LCA of Cellular organisms - cellular organisms
ENSMUSG00000090958	1	131567	Life before LCA of Cellular organisms - cellular organisms
ENSMUSG00000074267	1	131567	Life before LCA of Cellular organisms - cellular organisms
ENSMUSG00000003283	1	131567	Life before LCA of Cellular organisms - cellular organisms
ENSMUSG00000031862	1	131567	Life before LCA of Cellular organisms - cellular organisms
ENSMUSG00000058260	1	131567	Life before LCA of Cellular organisms - cellular organisms
ENSMUSG00000022425	1	131567	Life before LCA of Cellular organisms - cellular organisms
ENSMUSG00000046634	1	131567	Life before LCA of Cellular organisms - cellular organisms
ENSMUSG00000041567	1	131567	Life before LCA of Cellular organisms - cellular organisms
ENSMUSG00000001666	1	131567	Life before LCA of Cellular organisms - cellular organisms
ENSMUSG00000074266	1	131567	Life before LCA of Cellular organisms - cellular organisms
ENSMUSG00000026202	1	131567	Life before LCA of Cellular organisms - cellular organisms
ENSMUSG00000040797	1	131567	Life before LCA of Cellular organisms - cellular organisms
ENSMUSG00000026203	1	131567	Life before LCA of Cellular organisms - cellular organisms
ENSMUSG00000041550	1	131567	Life before LCA of Cellular organisms - cellular organisms
ENSMUSG00000092360	1	131567	Life before LCA of Cellular organisms - cellular organisms
ENSMUSG00000029752	1	131567	Life before LCA of Cellular organisms - cellular organisms
ENSMUSG00000001665	1	131567	Life before LCA of Cellular organisms - cellular organisms
ENSMUSG00000034160	1	131567	Life before LCA of Cellular organisms - cellular organisms
ENSMUSG00000025138	1	131567	Life before LCA of Cellular organisms - cellular organisms
ENSMUSG00000022801	1	131567	Life before LCA of Cellular organisms - cellular organisms
ENSMUSG00000041536	1	131567	Life before LCA of Cellular organisms - cellular organisms
ENSMUSG00000068324	1	131567	Life before LCA of Cellular organisms - cellular organisms
ENSMUSG00000066364	1	131567	Life before LCA of Cellular organisms - cellular organisms
ENSMUSG00000036073	1	131567	Life before LCA of Cellular organisms - cellular organisms
ENSMUSG00000079850	1	131567	Life before LCA of Cellular organisms - cellular organisms
ENSMUSG00000066361	1	131567	Life before LCA of Cellular organisms - cellular organisms
ENSMUSG00000030111	1	131567	Life before LCA of Cellular organisms - cellular organisms
ENSMUSG00000066363	1	131567	Life before LCA of Cellular organisms - cellular organisms
ENSMUSG00000036450	1	131567	Life before LCA of Cellular organisms - cellular organisms
ENSMUSG00000021147	1	131567	Life before LCA of Cellular organisms - cellular organisms
ENSMUSG00000059908	1	131567	Life before LCA of Cellular organisms - cellular organisms
ENSMUSG00000070360	1	131567	Life before LCA of Cellular organisms - cellular organisms
ENSMUSG00000041481	1	131567	Life before LCA of Cellular organisms - cellular organisms
ENSMUSG00000074264	1	131567	Life before LCA of Cellular organisms - cellular organisms
ENSMUSG00000030747	1	131567	Life before LCA of Cellular organisms - cellular organisms
ENSMUSG00000052396	1	131567	Life before LCA of Cellular organisms - cellular organisms
ENSMUSG00000042308	1	131567	Life before LCA of Cellular organisms - cellular organisms
ENSMUSG00000028567	1	131567	Life before LCA of Cellular organisms - cellular organisms
ENSMUSG00000060636	1	131567	Life before LCA of Cellular organisms - cellular organisms
ENSMUSG00000030131	1	131567	Life before LCA of Cellular organisms - cellular organisms
ENSMUSG00000021553	1	131567	Life before LCA of Cellular organisms - cellular organisms
ENSMUSG00000026209	1	131567	Life before LCA of Cellular organisms - cellular organisms
ENSMUSG00000079014	1	131567	Life before LCA of Cellular organisms - cellular organisms
ENSMUSG00000020407	1	131567	Life before LCA of Cellular organisms - cellular organisms
ENSMUSG00000025140	1	131567	Life before LCA of Cellular organisms - cellular organisms
ENSMUSG00000001663	1	131567	Life before LCA of Cellular organisms - cellular organisms
ENSMUSG00000079013	1	131567	Life before LCA of Cellular organisms - cellular organisms
ENSMUSG00000003411	1	131567	Life before LCA of Cellular organisms - cellular organisms
ENSMUSG00000058207	1	131567	Life before LCA of Cellular organisms - cellular organisms
ENSMUSG00000037343	1	131567	Life before LCA of Cellular organisms - cellular organisms
ENSMUSG00000079012	1	131567	Life before LCA of Cellular organisms - cellular organisms
ENSMUSG00000015085	1	131567	Life before LCA of Cellular organisms - cellular organisms
ENSMUSG00000025899	1	131567	Life before LCA of Cellular organisms - cellular organisms
ENSMUSG00000021091	1	131567	Life before LCA of Cellular organisms - cellular organisms
ENSMUSG00000068794	1	131567	Life before LCA of Cellular organisms - cellular organisms
ENSMUSG00000042988	1	131567	Life before LCA of Cellular organisms - cellular organisms
ENSMUSG00000044006	1	131567	Life before LCA of Cellular organisms - cellular organisms
ENSMUSG00000070436	1	131567	Life before LCA of Cellular organisms - cellular organisms
ENSMUSG00000004668	1	131567	Life before LCA of Cellular organisms - cellular organisms
ENSMUSG00000079480	1	131567	Life before LCA of Cellular organisms - cellular organisms
ENSMUSG00000039715	1	131567	Life before LCA of Cellular organisms - cellular organisms
ENSMUSG00000048967	1	131567	Life before LCA of Cellular organisms - cellular organisms
ENSMUSG00000041415	1	131567	Life before LCA of Cellular organisms - cellular organisms
ENSMUSG00000009093	1	131567	Life before LCA of Cellular organisms - cellular organisms
ENSMUSG00000055254	1	131567	Life before LCA of Cellular organisms - cellular organisms
ENSMUSG00000051220	1	131567	Life before LCA of Cellular organisms - cellular organisms
ENSMUSG00000047654	1	131567	Life before LCA of Cellular organisms - cellular organisms
ENSMUSG00000031320	1	131567	Life before LCA of Cellular organisms - cellular organisms
ENSMUSG00000026207	1	131567	Life before LCA of Cellular organisms - cellular organisms
ENSMUSG00000022419	1	131567	Life before LCA of Cellular organisms - cellular organisms
ENSMUSG00000027966	1	131567	Life before LCA of Cellular organisms - cellular organisms
ENSMUSG00000033318	1	131567	Life before LCA of Cellular organisms - cellular organisms
ENSMUSG00000033307	1	131567	Life before LCA of Cellular organisms - cellular organisms
ENSMUSG00000053510	1	131567	Life before LCA of Cellular organisms - cellular organisms
ENSMUSG00000042289	1	131567	Life before LCA of Cellular organisms - cellular organisms
ENSMUSG00000025209	1	131567	Life before LCA of Cellular organisms - cellular organisms
ENSMUSG00000035506	1	131567	Life before LCA of Cellular organisms - cellular organisms
ENSMUSG00000030825	1	131567	Life before LCA of Cellular organisms - cellular organisms
ENSMUSG00000037907	1	131567	Life before LCA of Cellular organisms - cellular organisms
ENSMUSG00000035314	1	131567	Life before LCA of Cellular organisms - cellular organisms
ENSMUSG00000067567	1	131567	Life before LCA of Cellular organisms - cellular organisms
ENSMUSG00000022371	1	131567	Life before LCA of Cellular organisms - cellular organisms
ENSMUSG00000052783	1	131567	Life before LCA of Cellular organisms - cellular organisms
ENSMUSG00000035298	1	131567	Life before LCA of Cellular organisms - cellular organisms
ENSMUSG00000058258	1	131567	Life before LCA of Cellular organisms - cellular organisms
ENSMUSG00000040649	1	131567	Life before LCA of Cellular organisms - cellular organisms
ENSMUSG00000030744	1	131567	Life before LCA of Cellular organisms - cellular organisms
ENSMUSG00000061988	1	131567	Life before LCA of Cellular organisms - cellular organisms
ENSMUSG00000021148	1	131567	Life before LCA of Cellular organisms - cellular organisms
ENSMUSG00000034055	1	131567	Life before LCA of Cellular organisms - cellular organisms
ENSMUSG00000033520	1	131567	Life before LCA of Cellular organisms - cellular organisms
ENSMUSG00000002341	1	131567	Life before LCA of Cellular organisms - cellular organisms
ENSMUSG00000030826	1	131567	Life before LCA of Cellular organisms - cellular organisms
ENSMUSG00000025217	1	131567	Life before LCA of Cellular organisms - cellular organisms
ENSMUSG00000036120	1	131567	Life before LCA of Cellular organisms - cellular organisms
ENSMUSG00000021557	1	131567	Life before LCA of Cellular organisms - cellular organisms
ENSMUSG00000021102	1	131567	Life before LCA of Cellular organisms - cellular organisms
ENSMUSG00000049620	1	131567	Life before LCA of Cellular organisms - cellular organisms
ENSMUSG00000022817	1	131567	Life before LCA of Cellular organisms - cellular organisms
ENSMUSG00000021149	1	131567	Life before LCA of Cellular organisms - cellular organisms
ENSMUSG00000060002	1	131567	Life before LCA of Cellular organisms - cellular organisms
ENSMUSG00000022370	1	131567	Life before LCA of Cellular organisms - cellular organisms
ENSMUSG00000025218	1	131567	Life before LCA of Cellular organisms - cellular organisms
ENSMUSG00000035455	1	131567	Life before LCA of Cellular organisms - cellular organisms
ENSMUSG00000041624	1	131567	Life before LCA of Cellular organisms - cellular organisms
ENSMUSG00000040913	1	131567	Life before LCA of Cellular organisms - cellular organisms
ENSMUSG00000005198	1	131567	Life before LCA of Cellular organisms - cellular organisms
ENSMUSG00000020182	1	131567	Life before LCA of Cellular organisms - cellular organisms
ENSMUSG00000003153	1	131567	Life before LCA of Cellular organisms - cellular organisms
ENSMUSG00000022814	1	131567	Life before LCA of Cellular organisms - cellular organisms
ENSMUSG00000040936	1	131567	Life before LCA of Cellular organisms - cellular organisms
ENSMUSG00000005354	1	131567	Life before LCA of Cellular organisms - cellular organisms
ENSMUSG00000033021	1	131567	Life before LCA of Cellular organisms - cellular organisms
ENSMUSG00000027478	1	131567	Life before LCA of Cellular organisms - cellular organisms
ENSMUSG00000026785	1	131567	Life before LCA of Cellular organisms - cellular organisms
ENSMUSG00000024114	1	131567	Life before LCA of Cellular organisms - cellular organisms
ENSMUSG00000008461	1	131567	Life before LCA of Cellular organisms - cellular organisms
ENSMUSG00000061751	1	131567	Life before LCA of Cellular organisms - cellular organisms
ENSMUSG00000011877	1	131567	Life before LCA of Cellular organisms - cellular organisms
ENSMUSG00000016552	1	131567	Life before LCA of Cellular organisms - cellular organisms
ENSMUSG00000025220	1	131567	Life before LCA of Cellular organisms - cellular organisms
ENSMUSG00000025145	1	131567	Life before LCA of Cellular organisms - cellular organisms
ENSMUSG00000048264	1	131567	Life before LCA of Cellular organisms - cellular organisms
ENSMUSG00000041323	1	131567	Life before LCA of Cellular organisms - cellular organisms
ENSMUSG00000033554	1	131567	Life before LCA of Cellular organisms - cellular organisms
ENSMUSG00000024014	1	131567	Life before LCA of Cellular organisms - cellular organisms
ENSMUSG00000016637	1	131567	Life before LCA of Cellular organisms - cellular organisms
ENSMUSG00000025221	1	131567	Life before LCA of Cellular organisms - cellular organisms
ENSMUSG00000090231	1	131567	Life before LCA of Cellular organisms - cellular organisms
ENSMUSG00000049037	1	131567	Life before LCA of Cellular organisms - cellular organisms
ENSMUSG00000021111	1	131567	Life before LCA of Cellular organisms - cellular organisms
ENSMUSG00000002103	1	131567	Life before LCA of Cellular organisms - cellular organisms
ENSMUSG00000054414	1	131567	Life before LCA of Cellular organisms - cellular organisms
ENSMUSG00000043832	1	131567	Life before LCA of Cellular organisms - cellular organisms
ENSMUSG00000025894	1	131567	Life before LCA of Cellular organisms - cellular organisms
ENSMUSG00000059639	1	131567	Life before LCA of Cellular organisms - cellular organisms
ENSMUSG00000044139	1	131567	Life before LCA of Cellular organisms - cellular organisms
ENSMUSG00000025893	1	131567	Life before LCA of Cellular organisms - cellular organisms
ENSMUSG00000048992	1	131567	Life before LCA of Cellular organisms - cellular organisms
ENSMUSG00000030147	1	131567	Life before LCA of Cellular organisms - cellular organisms
ENSMUSG00000026211	1	131567	Life before LCA of Cellular organisms - cellular organisms
ENSMUSG00000025892	1	131567	Life before LCA of Cellular organisms - cellular organisms
ENSMUSG00000022367	1	131567	Life before LCA of Cellular organisms - cellular organisms
ENSMUSG00000024116	1	131567	Life before LCA of Cellular organisms - cellular organisms
ENSMUSG00000030148	1	131567	Life before LCA of Cellular organisms - cellular organisms
ENSMUSG00000022366	1	131567	Life before LCA of Cellular organisms - cellular organisms
ENSMUSG00000018012	1	131567	Life before LCA of Cellular organisms - cellular organisms
ENSMUSG00000057788	1	131567	Life before LCA of Cellular organisms - cellular organisms
ENSMUSG00000067767	1	131567	Life before LCA of Cellular organisms - cellular organisms
ENSMUSG00000033502	1	131567	Life before LCA of Cellular organisms - cellular organisms
ENSMUSG00000023349	1	131567	Life before LCA of Cellular organisms - cellular organisms
ENSMUSG00000000901	1	131567	Life before LCA of Cellular organisms - cellular organisms
ENSMUSG00000055978	1	131567	Life before LCA of Cellular organisms - cellular organisms
ENSMUSG00000039450	1	131567	Life before LCA of Cellular organisms - cellular organisms
ENSMUSG00000040364	1	131567	Life before LCA of Cellular organisms - cellular organisms
ENSMUSG00000002831	1	131567	Life before LCA of Cellular organisms - cellular organisms
ENSMUSG00000022364	1	131567	Life before LCA of Cellular organisms - cellular organisms
ENSMUSG00000063543	1	131567	Life before LCA of Cellular organisms - cellular organisms
ENSMUSG00000032026	1	131567	Life before LCA of Cellular organisms - cellular organisms
ENSMUSG00000044083	1	131567	Life before LCA of Cellular organisms - cellular organisms
ENSMUSG00000030144	1	131567	Life before LCA of Cellular organisms - cellular organisms
ENSMUSG00000032527	1	131567	Life before LCA of Cellular organisms - cellular organisms
ENSMUSG00000025888	1	131567	Life before LCA of Cellular organisms - cellular organisms
ENSMUSG00000021115	1	131567	Life before LCA of Cellular organisms - cellular organisms
ENSMUSG00000002109	1	131567	Life before LCA of Cellular organisms - cellular organisms
ENSMUSG00000030142	1	131567	Life before LCA of Cellular organisms - cellular organisms
ENSMUSG00000033965	1	131567	Life before LCA of Cellular organisms - cellular organisms
ENSMUSG00000042396	1	131567	Life before LCA of Cellular organisms - cellular organisms
ENSMUSG00000000339	1	131567	Life before LCA of Cellular organisms - cellular organisms
ENSMUSG00000058301	1	131567	Life before LCA of Cellular organisms - cellular organisms
ENSMUSG00000025150	1	131567	Life before LCA of Cellular organisms - cellular organisms
ENSMUSG00000000903	1	131567	Life before LCA of Cellular organisms - cellular organisms
ENSMUSG00000000340	1	131567	Life before LCA of Cellular organisms - cellular organisms
ENSMUSG00000029575	1	131567	Life before LCA of Cellular organisms - cellular organisms
ENSMUSG00000044986	1	131567	Life before LCA of Cellular organisms - cellular organisms
ENSMUSG00000033255	1	131567	Life before LCA of Cellular organisms - cellular organisms
ENSMUSG00000071711	1	131567	Life before LCA of Cellular organisms - cellular organisms
ENSMUSG00000031333	1	131567	Life before LCA of Cellular organisms - cellular organisms
ENSMUSG00000027961	1	131567	Life before LCA of Cellular organisms - cellular organisms
ENSMUSG00000003273	1	131567	Life before LCA of Cellular organisms - cellular organisms
ENSMUSG00000020122	1	131567	Life before LCA of Cellular organisms - cellular organisms
ENSMUSG00000031849	1	131567	Life before LCA of Cellular organisms - cellular organisms
ENSMUSG00000025887	1	131567	Life before LCA of Cellular organisms - cellular organisms
ENSMUSG00000037095	1	131567	Life before LCA of Cellular organisms - cellular organisms
ENSMUSG00000073016	1	131567	Life before LCA of Cellular organisms - cellular organisms
ENSMUSG00000030800	1	131567	Life before LCA of Cellular organisms - cellular organisms
ENSMUSG00000025393	1	131567	Life before LCA of Cellular organisms - cellular organisms
ENSMUSG00000028558	1	131567	Life before LCA of Cellular organisms - cellular organisms
ENSMUSG00000016942	1	131567	Life before LCA of Cellular organisms - cellular organisms
ENSMUSG00000022836	1	131567	Life before LCA of Cellular organisms - cellular organisms
ENSMUSG00000057342	1	131567	Life before LCA of Cellular organisms - cellular organisms
ENSMUSG00000070371	1	131567	Life before LCA of Cellular organisms - cellular organisms
ENSMUSG00000005069	1	131567	Life before LCA of Cellular organisms - cellular organisms
ENSMUSG00000020516	1	131567	Life before LCA of Cellular organisms - cellular organisms
ENSMUSG00000089911	1	131567	Life before LCA of Cellular organisms - cellular organisms
ENSMUSG00000006576	1	131567	Life before LCA of Cellular organisms - cellular organisms
ENSMUSG00000035239	1	131567	Life before LCA of Cellular organisms - cellular organisms
ENSMUSG00000055707	1	131567	Life before LCA of Cellular organisms - cellular organisms
ENSMUSG00000022360	1	131567	Life before LCA of Cellular organisms - cellular organisms
ENSMUSG00000020061	1	131567	Life before LCA of Cellular organisms - cellular organisms
ENSMUSG00000021260	1	131567	Life before LCA of Cellular organisms - cellular organisms
ENSMUSG00000001229	1	131567	Life before LCA of Cellular organisms - cellular organisms
ENSMUSG00000031229	1	131567	Life before LCA of Cellular organisms - cellular organisms
ENSMUSG00000030795	1	131567	Life before LCA of Cellular organisms - cellular organisms
ENSMUSG00000025224	1	131567	Life before LCA of Cellular organisms - cellular organisms
ENSMUSG00000021259	1	131567	Life before LCA of Cellular organisms - cellular organisms
ENSMUSG00000021313	1	131567	Life before LCA of Cellular organisms - cellular organisms
ENSMUSG00000022357	1	131567	Life before LCA of Cellular organisms - cellular organisms
ENSMUSG00000020226	1	131567	Life before LCA of Cellular organisms - cellular organisms
ENSMUSG00000033220	1	131567	Life before LCA of Cellular organisms - cellular organisms
ENSMUSG00000033400	1	131567	Life before LCA of Cellular organisms - cellular organisms
ENSMUSG00000058070	1	131567	Life before LCA of Cellular organisms - cellular organisms
ENSMUSG00000024371	1	131567	Life before LCA of Cellular organisms - cellular organisms
ENSMUSG00000090137	1	131567	Life before LCA of Cellular organisms - cellular organisms
ENSMUSG00000024124	1	131567	Life before LCA of Cellular organisms - cellular organisms
ENSMUSG00000018008	1	131567	Life before LCA of Cellular organisms - cellular organisms
ENSMUSG00000038527	1	131567	Life before LCA of Cellular organisms - cellular organisms
ENSMUSG00000041939	1	131567	Life before LCA of Cellular organisms - cellular organisms
ENSMUSG00000032269	1	131567	Life before LCA of Cellular organisms - cellular organisms
ENSMUSG00000022840	1	131567	Life before LCA of Cellular organisms - cellular organisms
ENSMUSG00000055172	1	131567	Life before LCA of Cellular organisms - cellular organisms
ENSMUSG00000055553	1	131567	Life before LCA of Cellular organisms - cellular organisms
ENSMUSG00000036587	1	131567	Life before LCA of Cellular organisms - cellular organisms
ENSMUSG00000033953	1	131567	Life before LCA of Cellular organisms - cellular organisms
ENSMUSG00000000686	1	131567	Life before LCA of Cellular organisms - cellular organisms
ENSMUSG00000043683	1	131567	Life before LCA of Cellular organisms - cellular organisms
ENSMUSG00000030725	1	131567	Life before LCA of Cellular organisms - cellular organisms
ENSMUSG00000026235	1	131567	Life before LCA of Cellular organisms - cellular organisms
ENSMUSG00000026662	1	131567	Life before LCA of Cellular organisms - cellular organisms
ENSMUSG00000040043	1	131567	Life before LCA of Cellular organisms - cellular organisms
ENSMUSG00000092005	1	131567	Life before LCA of Cellular organisms - cellular organisms
ENSMUSG00000043460	1	131567	Life before LCA of Cellular organisms - cellular organisms
ENSMUSG00000038521	1	131567	Life before LCA of Cellular organisms - cellular organisms
ENSMUSG00000030729	1	131567	Life before LCA of Cellular organisms - cellular organisms
ENSMUSG00000078970	1	131567	Life before LCA of Cellular organisms - cellular organisms
ENSMUSG00000019428	1	131567	Life before LCA of Cellular organisms - cellular organisms
ENSMUSG00000003271	1	131567	Life before LCA of Cellular organisms - cellular organisms
ENSMUSG00000022844	1	131567	Life before LCA of Cellular organisms - cellular organisms
ENSMUSG00000037085	1	131567	Life before LCA of Cellular organisms - cellular organisms
ENSMUSG00000017291	1	131567	Life before LCA of Cellular organisms - cellular organisms
ENSMUSG00000050891	1	131567	Life before LCA of Cellular organisms - cellular organisms
ENSMUSG00000021311	1	131567	Life before LCA of Cellular organisms - cellular organisms
ENSMUSG00000044792	1	131567	Life before LCA of Cellular organisms - cellular organisms
ENSMUSG00000028555	1	131567	Life before LCA of Cellular organisms - cellular organisms
ENSMUSG00000042717	1	131567	Life before LCA of Cellular organisms - cellular organisms
ENSMUSG00000020116	1	131567	Life before LCA of Cellular organisms - cellular organisms
ENSMUSG00000026944	1	131567	Life before LCA of Cellular organisms - cellular organisms
ENSMUSG00000020935	1	131567	Life before LCA of Cellular organisms - cellular organisms
ENSMUSG00000029102	1	131567	Life before LCA of Cellular organisms - cellular organisms
ENSMUSG00000025225	1	131567	Life before LCA of Cellular organisms - cellular organisms
ENSMUSG00000062044	1	131567	Life before LCA of Cellular organisms - cellular organisms
ENSMUSG00000025155	1	131567	Life before LCA of Cellular organisms - cellular organisms
ENSMUSG00000079343	1	131567	Life before LCA of Cellular organisms - cellular organisms
ENSMUSG00000032908	1	131567	Life before LCA of Cellular organisms - cellular organisms
ENSMUSG00000051048	1	131567	Life before LCA of Cellular organisms - cellular organisms
ENSMUSG00000026245	1	131567	Life before LCA of Cellular organisms - cellular organisms
ENSMUSG00000019139	1	131567	Life before LCA of Cellular organisms - cellular organisms
ENSMUSG00000022848	1	131567	Life before LCA of Cellular organisms - cellular organisms
ENSMUSG00000052374	1	131567	Life before LCA of Cellular organisms - cellular organisms
ENSMUSG00000021263	1	131567	Life before LCA of Cellular organisms - cellular organisms
ENSMUSG00000033308	1	131567	Life before LCA of Cellular organisms - cellular organisms
ENSMUSG00000025922	1	131567	Life before LCA of Cellular organisms - cellular organisms
ENSMUSG00000022351	1	131567	Life before LCA of Cellular organisms - cellular organisms
ENSMUSG00000033792	1	131567	Life before LCA of Cellular organisms - cellular organisms
ENSMUSG00000022849	1	131567	Life before LCA of Cellular organisms - cellular organisms
ENSMUSG00000034422	1	131567	Life before LCA of Cellular organisms - cellular organisms
ENSMUSG00000021559	1	131567	Life before LCA of Cellular organisms - cellular organisms
ENSMUSG00000056204	1	131567	Life before LCA of Cellular organisms - cellular organisms
ENSMUSG00000032537	1	131567	Life before LCA of Cellular organisms - cellular organisms
ENSMUSG00000031848	1	131567	Life before LCA of Cellular organisms - cellular organisms
ENSMUSG00000037126	1	131567	Life before LCA of Cellular organisms - cellular organisms
ENSMUSG00000004268	1	131567	Life before LCA of Cellular organisms - cellular organisms
ENSMUSG00000045027	1	131567	Life before LCA of Cellular organisms - cellular organisms
ENSMUSG00000050762	1	131567	Life before LCA of Cellular organisms - cellular organisms
ENSMUSG00000032883	1	131567	Life before LCA of Cellular organisms - cellular organisms
ENSMUSG00000004264	1	131567	Life before LCA of Cellular organisms - cellular organisms
ENSMUSG00000030786	1	131567	Life before LCA of Cellular organisms - cellular organisms
ENSMUSG00000062279	1	131567	Life before LCA of Cellular organisms - cellular organisms
ENSMUSG00000003269	1	131567	Life before LCA of Cellular organisms - cellular organisms
ENSMUSG00000025226	1	131567	Life before LCA of Cellular organisms - cellular organisms
ENSMUSG00000068221	1	131567	Life before LCA of Cellular organisms - cellular organisms
ENSMUSG00000021266	1	131567	Life before LCA of Cellular organisms - cellular organisms
ENSMUSG00000001228	1	131567	Life before LCA of Cellular organisms - cellular organisms
ENSMUSG00000026664	1	131567	Life before LCA of Cellular organisms - cellular organisms
ENSMUSG00000022906	1	131567	Life before LCA of Cellular organisms - cellular organisms
ENSMUSG00000036052	1	131567	Life before LCA of Cellular organisms - cellular organisms
ENSMUSG00000027487	1	131567	Life before LCA of Cellular organisms - cellular organisms
ENSMUSG00000030718	1	131567	Life before LCA of Cellular organisms - cellular organisms
ENSMUSG00000031840	1	131567	Life before LCA of Cellular organisms - cellular organisms
ENSMUSG00000033777	1	131567	Life before LCA of Cellular organisms - cellular organisms
ENSMUSG00000025153	1	131567	Life before LCA of Cellular organisms - cellular organisms
ENSMUSG00000044005	1	131567	Life before LCA of Cellular organisms - cellular organisms
ENSMUSG00000062070	1	131567	Life before LCA of Cellular organisms - cellular organisms
ENSMUSG00000092511	1	131567	Life before LCA of Cellular organisms - cellular organisms
ENSMUSG00000024122	1	131567	Life before LCA of Cellular organisms - cellular organisms
ENSMUSG00000032501	1	131567	Life before LCA of Cellular organisms - cellular organisms
ENSMUSG00000025231	1	131567	Life before LCA of Cellular organisms - cellular organisms
ENSMUSG00000071750	1	131567	Life before LCA of Cellular organisms - cellular organisms
ENSMUSG00000028551	1	131567	Life before LCA of Cellular organisms - cellular organisms
ENSMUSG00000040877	1	131567	Life before LCA of Cellular organisms - cellular organisms
ENSMUSG00000073643	1	131567	Life before LCA of Cellular organisms - cellular organisms
ENSMUSG00000039887	1	131567	Life before LCA of Cellular organisms - cellular organisms
ENSMUSG00000028452	1	131567	Life before LCA of Cellular organisms - cellular organisms
ENSMUSG00000020149	1	131567	Life before LCA of Cellular organisms - cellular organisms
ENSMUSG00000073012	1	131567	Life before LCA of Cellular organisms - cellular organisms
ENSMUSG00000034379	1	131567	Life before LCA of Cellular organisms - cellular organisms
ENSMUSG00000035606	1	131567	Life before LCA of Cellular organisms - cellular organisms
ENSMUSG00000058743	1	131567	Life before LCA of Cellular organisms - cellular organisms
ENSMUSG00000053801	1	131567	Life before LCA of Cellular organisms - cellular organisms
ENSMUSG00000018659	1	131567	Life before LCA of Cellular organisms - cellular organisms
ENSMUSG00000025035	1	131567	Life before LCA of Cellular organisms - cellular organisms
ENSMUSG00000031833	1	131567	Life before LCA of Cellular organisms - cellular organisms
ENSMUSG00000085925	1	131567	Life before LCA of Cellular organisms - cellular organisms
ENSMUSG00000075707	1	131567	Life before LCA of Cellular organisms - cellular organisms
ENSMUSG00000033737	1	131567	Life before LCA of Cellular organisms - cellular organisms
ENSMUSG00000028127	1	131567	Life before LCA of Cellular organisms - cellular organisms
ENSMUSG00000042243	1	131567	Life before LCA of Cellular organisms - cellular organisms
ENSMUSG00000056728	1	131567	Life before LCA of Cellular organisms - cellular organisms
ENSMUSG00000050345	1	131567	Life before LCA of Cellular organisms - cellular organisms
ENSMUSG00000026249	1	131567	Life before LCA of Cellular organisms - cellular organisms
ENSMUSG00000051980	1	131567	Life before LCA of Cellular organisms - cellular organisms
ENSMUSG00000020142	1	131567	Life before LCA of Cellular organisms - cellular organisms
ENSMUSG00000004267	1	131567	Life before LCA of Cellular organisms - cellular organisms
ENSMUSG00000022377	1	131567	Life before LCA of Cellular organisms - cellular organisms
ENSMUSG00000032268	1	131567	Life before LCA of Cellular organisms - cellular organisms
ENSMUSG00000043557	1	131567	Life before LCA of Cellular organisms - cellular organisms
ENSMUSG00000006378	1	131567	Life before LCA of Cellular organisms - cellular organisms
ENSMUSG00000036596	1	131567	Life before LCA of Cellular organisms - cellular organisms
ENSMUSG00000003555	1	131567	Life before LCA of Cellular organisms - cellular organisms
ENSMUSG00000055298	1	131567	Life before LCA of Cellular organisms - cellular organisms
ENSMUSG00000027253	1	131567	Life before LCA of Cellular organisms - cellular organisms
ENSMUSG00000021439	1	131567	Life before LCA of Cellular organisms - cellular organisms
ENSMUSG00000033055	1	131567	Life before LCA of Cellular organisms - cellular organisms
ENSMUSG00000078965	1	131567	Life before LCA of Cellular organisms - cellular organisms
ENSMUSG00000055679	1	131567	Life before LCA of Cellular organisms - cellular organisms
ENSMUSG00000003559	1	131567	Life before LCA of Cellular organisms - cellular organisms
ENSMUSG00000013787	1	131567	Life before LCA of Cellular organisms - cellular organisms
ENSMUSG00000028546	1	131567	Life before LCA of Cellular organisms - cellular organisms
ENSMUSG00000002771	1	131567	Life before LCA of Cellular organisms - cellular organisms
ENSMUSG00000021441	1	131567	Life before LCA of Cellular organisms - cellular organisms
ENSMUSG00000060904	1	131567	Life before LCA of Cellular organisms - cellular organisms
ENSMUSG00000041189	1	131567	Life before LCA of Cellular organisms - cellular organisms
ENSMUSG00000020513	1	131567	Life before LCA of Cellular organisms - cellular organisms
ENSMUSG00000000792	1	131567	Life before LCA of Cellular organisms - cellular organisms
ENSMUSG00000030125	1	131567	Life before LCA of Cellular organisms - cellular organisms
ENSMUSG00000064105	1	131567	Life before LCA of Cellular organisms - cellular organisms
ENSMUSG00000057446	1	131567	Life before LCA of Cellular organisms - cellular organisms
ENSMUSG00000021440	1	131567	Life before LCA of Cellular organisms - cellular organisms
ENSMUSG00000025041	1	131567	Life before LCA of Cellular organisms - cellular organisms
ENSMUSG00000074871	1	131567	Life before LCA of Cellular organisms - cellular organisms
ENSMUSG00000023456	1	131567	Life before LCA of Cellular organisms - cellular organisms
ENSMUSG00000009376	1	131567	Life before LCA of Cellular organisms - cellular organisms
ENSMUSG00000074870	1	131567	Life before LCA of Cellular organisms - cellular organisms
ENSMUSG00000020229	1	131567	Life before LCA of Cellular organisms - cellular organisms
ENSMUSG00000033020	1	131567	Life before LCA of Cellular organisms - cellular organisms
ENSMUSG00000022899	1	131567	Life before LCA of Cellular organisms - cellular organisms
ENSMUSG00000020230	1	131567	Life before LCA of Cellular organisms - cellular organisms
ENSMUSG00000028125	1	131567	Life before LCA of Cellular organisms - cellular organisms
ENSMUSG00000021270	1	131567	Life before LCA of Cellular organisms - cellular organisms
ENSMUSG00000029098	1	131567	Life before LCA of Cellular organisms - cellular organisms
ENSMUSG00000074867	1	131567	Life before LCA of Cellular organisms - cellular organisms
ENSMUSG00000041890	1	131567	Life before LCA of Cellular organisms - cellular organisms
ENSMUSG00000069117	1	131567	Life before LCA of Cellular organisms - cellular organisms
ENSMUSG00000091183	1	131567	Life before LCA of Cellular organisms - cellular organisms
ENSMUSG00000030789	1	131567	Life before LCA of Cellular organisms - cellular organisms
ENSMUSG00000021456	1	131567	Life before LCA of Cellular organisms - cellular organisms
ENSMUSG00000025049	1	131567	Life before LCA of Cellular organisms - cellular organisms
ENSMUSG00000025389	1	131567	Life before LCA of Cellular organisms - cellular organisms
ENSMUSG00000025047	1	131567	Life before LCA of Cellular organisms - cellular organisms
ENSMUSG00000000724	1	131567	Life before LCA of Cellular organisms - cellular organisms
ENSMUSG00000023439	1	131567	Life before LCA of Cellular organisms - cellular organisms
ENSMUSG00000002781	1	131567	Life before LCA of Cellular organisms - cellular organisms
ENSMUSG00000069805	1	131567	Life before LCA of Cellular organisms - cellular organisms
ENSMUSG00000032988	1	131567	Life before LCA of Cellular organisms - cellular organisms
ENSMUSG00000023191	1	131567	Life before LCA of Cellular organisms - cellular organisms
ENSMUSG00000028454	1	131567	Life before LCA of Cellular organisms - cellular organisms
ENSMUSG00000027593	1	131567	Life before LCA of Cellular organisms - cellular organisms
ENSMUSG00000021458	1	131567	Life before LCA of Cellular organisms - cellular organisms
ENSMUSG00000056938	1	131567	Life before LCA of Cellular organisms - cellular organisms
ENSMUSG00000063663	1	131567	Life before LCA of Cellular organisms - cellular organisms
ENSMUSG00000037957	1	131567	Life before LCA of Cellular organisms - cellular organisms
ENSMUSG00000070369	1	131567	Life before LCA of Cellular organisms - cellular organisms
ENSMUSG00000015337	1	131567	Life before LCA of Cellular organisms - cellular organisms
ENSMUSG00000056458	1	131567	Life before LCA of Cellular organisms - cellular organisms
ENSMUSG00000042632	1	131567	Life before LCA of Cellular organisms - cellular organisms
ENSMUSG00000039660	1	131567	Life before LCA of Cellular organisms - cellular organisms
ENSMUSG00000078592	1	131567	Life before LCA of Cellular organisms - cellular organisms
ENSMUSG00000030708	1	131567	Life before LCA of Cellular organisms - cellular organisms
ENSMUSG00000028124	1	131567	Life before LCA of Cellular organisms - cellular organisms
ENSMUSG00000022376	1	131567	Life before LCA of Cellular organisms - cellular organisms
ENSMUSG00000061298	1	131567	Life before LCA of Cellular organisms - cellular organisms
ENSMUSG00000051790	1	131567	Life before LCA of Cellular organisms - cellular organisms
ENSMUSG00000029096	1	131567	Life before LCA of Cellular organisms - cellular organisms
ENSMUSG00000026142	1	131567	Life before LCA of Cellular organisms - cellular organisms
ENSMUSG00000001891	1	131567	Life before LCA of Cellular organisms - cellular organisms
ENSMUSG00000025060	1	131567	Life before LCA of Cellular organisms - cellular organisms
ENSMUSG00000067158	1	131567	Life before LCA of Cellular organisms - cellular organisms
ENSMUSG00000028455	1	131567	Life before LCA of Cellular organisms - cellular organisms
ENSMUSG00000074656	1	131567	Life before LCA of Cellular organisms - cellular organisms
ENSMUSG00000031245	1	131567	Life before LCA of Cellular organisms - cellular organisms
ENSMUSG00000020231	1	131567	Life before LCA of Cellular organisms - cellular organisms
ENSMUSG00000029534	1	131567	Life before LCA of Cellular organisms - cellular organisms
ENSMUSG00000046295	1	131567	Life before LCA of Cellular organisms - cellular organisms
ENSMUSG00000005397	1	131567	Life before LCA of Cellular organisms - cellular organisms
ENSMUSG00000053965	1	131567	Life before LCA of Cellular organisms - cellular organisms
ENSMUSG00000019726	1	131567	Life before LCA of Cellular organisms - cellular organisms
ENSMUSG00000020321	1	131567	Life before LCA of Cellular organisms - cellular organisms
ENSMUSG00000007950	1	131567	Life before LCA of Cellular organisms - cellular organisms
ENSMUSG00000034880	1	131567	Life before LCA of Cellular organisms - cellular organisms
ENSMUSG00000036553	1	131567	Life before LCA of Cellular organisms - cellular organisms
ENSMUSG00000027597	1	131567	Life before LCA of Cellular organisms - cellular organisms
ENSMUSG00000037896	1	131567	Life before LCA of Cellular organisms - cellular organisms
ENSMUSG00000025665	1	131567	Life before LCA of Cellular organisms - cellular organisms
ENSMUSG00000022433	1	131567	Life before LCA of Cellular organisms - cellular organisms
ENSMUSG00000032525	1	131567	Life before LCA of Cellular organisms - cellular organisms
ENSMUSG00000062202	1	131567	Life before LCA of Cellular organisms - cellular organisms
ENSMUSG00000079465	1	131567	Life before LCA of Cellular organisms - cellular organisms
ENSMUSG00000030834	1	131567	Life before LCA of Cellular organisms - cellular organisms
ENSMUSG00000007610	1	131567	Life before LCA of Cellular organisms - cellular organisms
ENSMUSG00000034206	1	131567	Life before LCA of Cellular organisms - cellular organisms
ENSMUSG00000020877	1	131567	Life before LCA of Cellular organisms - cellular organisms
ENSMUSG00000041870	1	131567	Life before LCA of Cellular organisms - cellular organisms
ENSMUSG00000044216	1	131567	Life before LCA of Cellular organisms - cellular organisms
ENSMUSG00000070394	1	131567	Life before LCA of Cellular organisms - cellular organisms
ENSMUSG00000025161	1	131567	Life before LCA of Cellular organisms - cellular organisms
ENSMUSG00000018171	1	131567	Life before LCA of Cellular organisms - cellular organisms
ENSMUSG00000055065	1	131567	Life before LCA of Cellular organisms - cellular organisms
ENSMUSG00000030704	1	131567	Life before LCA of Cellular organisms - cellular organisms
ENSMUSG00000021279	1	131567	Life before LCA of Cellular organisms - cellular organisms
ENSMUSG00000019461	1	131567	Life before LCA of Cellular organisms - cellular organisms
ENSMUSG00000001445	1	131567	Life before LCA of Cellular organisms - cellular organisms
ENSMUSG00000025162	1	131567	Life before LCA of Cellular organisms - cellular organisms
ENSMUSG00000031808	1	131567	Life before LCA of Cellular organisms - cellular organisms
ENSMUSG00000022429	1	131567	Life before LCA of Cellular organisms - cellular organisms
ENSMUSG00000039648	1	131567	Life before LCA of Cellular organisms - cellular organisms
ENSMUSG00000044948	1	131567	Life before LCA of Cellular organisms - cellular organisms
ENSMUSG00000031807	1	131567	Life before LCA of Cellular organisms - cellular organisms
ENSMUSG00000001583	1	131567	Life before LCA of Cellular organisms - cellular organisms
ENSMUSG00000022829	1	131567	Life before LCA of Cellular organisms - cellular organisms
ENSMUSG00000056258	1	131567	Life before LCA of Cellular organisms - cellular organisms
ENSMUSG00000027978	1	131567	Life before LCA of Cellular organisms - cellular organisms
ENSMUSG00000022375	1	131567	Life before LCA of Cellular organisms - cellular organisms
ENSMUSG00000027977	1	131567	Life before LCA of Cellular organisms - cellular organisms
ENSMUSG00000025068	1	131567	Life before LCA of Cellular organisms - cellular organisms
ENSMUSG00000063870	1	131567	Life before LCA of Cellular organisms - cellular organisms
ENSMUSG00000062874	1	131567	Life before LCA of Cellular organisms - cellular organisms
ENSMUSG00000024026	1	131567	Life before LCA of Cellular organisms - cellular organisms
ENSMUSG00000042535	1	131567	Life before LCA of Cellular organisms - cellular organisms
ENSMUSG00000074001	1	131567	Life before LCA of Cellular organisms - cellular organisms
ENSMUSG00000028544	1	131567	Life before LCA of Cellular organisms - cellular organisms
ENSMUSG00000025527	1	131567	Life before LCA of Cellular organisms - cellular organisms
ENSMUSG00000034807	1	131567	Life before LCA of Cellular organisms - cellular organisms
ENSMUSG00000025069	1	131567	Life before LCA of Cellular organisms - cellular organisms
ENSMUSG00000010529	1	131567	Life before LCA of Cellular organisms - cellular organisms
ENSMUSG00000021282	1	131567	Life before LCA of Cellular organisms - cellular organisms
ENSMUSG00000090474	1	131567	Life before LCA of Cellular organisms - cellular organisms
ENSMUSG00000007739	1	131567	Life before LCA of Cellular organisms - cellular organisms
ENSMUSG00000027971	1	131567	Life before LCA of Cellular organisms - cellular organisms
ENSMUSG00000027249	1	131567	Life before LCA of Cellular organisms - cellular organisms
ENSMUSG00000053469	1	131567	Life before LCA of Cellular organisms - cellular organisms
ENSMUSG00000032257	1	131567	Life before LCA of Cellular organisms - cellular organisms
ENSMUSG00000021470	1	131567	Life before LCA of Cellular organisms - cellular organisms
ENSMUSG00000040219	1	131567	Life before LCA of Cellular organisms - cellular organisms
ENSMUSG00000013236	1	131567	Life before LCA of Cellular organisms - cellular organisms
ENSMUSG00000062083	1	131567	Life before LCA of Cellular organisms - cellular organisms
ENSMUSG00000007411	1	131567	Life before LCA of Cellular organisms - cellular organisms
ENSMUSG00000053161	1	131567	Life before LCA of Cellular organisms - cellular organisms
ENSMUSG00000032547	1	131567	Life before LCA of Cellular organisms - cellular organisms
ENSMUSG00000032854	1	131567	Life before LCA of Cellular organisms - cellular organisms
ENSMUSG00000046561	1	131567	Life before LCA of Cellular organisms - cellular organisms
ENSMUSG00000030781	1	131567	Life before LCA of Cellular organisms - cellular organisms
ENSMUSG00000070561	1	131567	Life before LCA of Cellular organisms - cellular organisms
ENSMUSG00000040136	1	131567	Life before LCA of Cellular organisms - cellular organisms
ENSMUSG00000053819	1	131567	Life before LCA of Cellular organisms - cellular organisms
ENSMUSG00000031805	1	131567	Life before LCA of Cellular organisms - cellular organisms
ENSMUSG00000010796	1	131567	Life before LCA of Cellular organisms - cellular organisms
ENSMUSG00000038279	1	131567	Life before LCA of Cellular organisms - cellular organisms
ENSMUSG00000001270	1	131567	Life before LCA of Cellular organisms - cellular organisms
ENSMUSG00000060950	1	131567	Life before LCA of Cellular organisms - cellular organisms
ENSMUSG00000025027	1	131567	Life before LCA of Cellular organisms - cellular organisms
ENSMUSG00000036820	1	131567	Life before LCA of Cellular organisms - cellular organisms
ENSMUSG00000078636	1	131567	Life before LCA of Cellular organisms - cellular organisms
ENSMUSG00000022821	1	131567	Life before LCA of Cellular organisms - cellular organisms
ENSMUSG00000027603	1	131567	Life before LCA of Cellular organisms - cellular organisms
ENSMUSG00000022421	1	131567	Life before LCA of Cellular organisms - cellular organisms
ENSMUSG00000025026	1	131567	Life before LCA of Cellular organisms - cellular organisms
ENSMUSG00000020062	1	131567	Life before LCA of Cellular organisms - cellular organisms
ENSMUSG00000021302	1	131567	Life before LCA of Cellular organisms - cellular organisms
ENSMUSG00000039307	1	131567	Life before LCA of Cellular organisms - cellular organisms
ENSMUSG00000021288	1	131567	Life before LCA of Cellular organisms - cellular organisms
ENSMUSG00000039542	1	131567	Life before LCA of Cellular organisms - cellular organisms
ENSMUSG00000057666	1	131567	Life before LCA of Cellular organisms - cellular organisms
ENSMUSG00000072582	1	131567	Life before LCA of Cellular organisms - cellular organisms
ENSMUSG00000025597	1	131567	Life before LCA of Cellular organisms - cellular organisms
ENSMUSG00000027605	1	131567	Life before LCA of Cellular organisms - cellular organisms
ENSMUSG00000001588	1	131567	Life before LCA of Cellular organisms - cellular organisms
ENSMUSG00000033122	1	131567	Life before LCA of Cellular organisms - cellular organisms
ENSMUSG00000041301	1	131567	Life before LCA of Cellular organisms - cellular organisms
ENSMUSG00000089715	1	131567	Life before LCA of Cellular organisms - cellular organisms
ENSMUSG00000007476	1	131567	Life before LCA of Cellular organisms - cellular organisms
ENSMUSG00000034158	1	131567	Life before LCA of Cellular organisms - cellular organisms
ENSMUSG00000015093	1	131567	Life before LCA of Cellular organisms - cellular organisms
ENSMUSG00000022812	1	131567	Life before LCA of Cellular organisms - cellular organisms
ENSMUSG00000034765	1	131567	Life before LCA of Cellular organisms - cellular organisms
ENSMUSG00000034732	1	131567	Life before LCA of Cellular organisms - cellular organisms
ENSMUSG00000024121	1	131567	Life before LCA of Cellular organisms - cellular organisms
ENSMUSG00000024974	1	131567	Life before LCA of Cellular organisms - cellular organisms
ENSMUSG00000021287	1	131567	Life before LCA of Cellular organisms - cellular organisms
ENSMUSG00000034755	1	131567	Life before LCA of Cellular organisms - cellular organisms
ENSMUSG00000050578	1	131567	Life before LCA of Cellular organisms - cellular organisms
ENSMUSG00000032826	1	131567	Life before LCA of Cellular organisms - cellular organisms
ENSMUSG00000020288	1	131567	Life before LCA of Cellular organisms - cellular organisms
ENSMUSG00000039145	1	131567	Life before LCA of Cellular organisms - cellular organisms
ENSMUSG00000026220	1	131567	Life before LCA of Cellular organisms - cellular organisms
ENSMUSG00000027610	1	131567	Life before LCA of Cellular organisms - cellular organisms
ENSMUSG00000049723	1	131567	Life before LCA of Cellular organisms - cellular organisms
ENSMUSG00000000416	1	131567	Life before LCA of Cellular organisms - cellular organisms
ENSMUSG00000005125	1	131567	Life before LCA of Cellular organisms - cellular organisms
ENSMUSG00000079484	1	131567	Life before LCA of Cellular organisms - cellular organisms
ENSMUSG00000089837	1	131567	Life before LCA of Cellular organisms - cellular organisms
ENSMUSG00000021285	1	131567	Life before LCA of Cellular organisms - cellular organisms
ENSMUSG00000067702	1	131567	Life before LCA of Cellular organisms - cellular organisms
ENSMUSG00000054003	1	131567	Life before LCA of Cellular organisms - cellular organisms
ENSMUSG00000029545	1	131567	Life before LCA of Cellular organisms - cellular organisms
ENSMUSG00000058443	1	131567	Life before LCA of Cellular organisms - cellular organisms
ENSMUSG00000032067	1	131567	Life before LCA of Cellular organisms - cellular organisms
ENSMUSG00000027968	1	131567	Life before LCA of Cellular organisms - cellular organisms
ENSMUSG00000091391	1	131567	Life before LCA of Cellular organisms - cellular organisms
ENSMUSG00000028457	1	131567	Life before LCA of Cellular organisms - cellular organisms
ENSMUSG00000033102	1	131567	Life before LCA of Cellular organisms - cellular organisms
ENSMUSG00000051278	1	131567	Life before LCA of Cellular organisms - cellular organisms
ENSMUSG00000002847	1	131567	Life before LCA of Cellular organisms - cellular organisms
ENSMUSG00000030846	1	131567	Life before LCA of Cellular organisms - cellular organisms
ENSMUSG00000032066	1	131567	Life before LCA of Cellular organisms - cellular organisms
ENSMUSG00000002844	1	131567	Life before LCA of Cellular organisms - cellular organisms
ENSMUSG00000024976	1	131567	Life before LCA of Cellular organisms - cellular organisms
ENSMUSG00000037686	1	131567	Life before LCA of Cellular organisms - cellular organisms
ENSMUSG00000024978	1	131567	Life before LCA of Cellular organisms - cellular organisms
ENSMUSG00000020280	1	131567	Life before LCA of Cellular organisms - cellular organisms
ENSMUSG00000021477	1	131567	Life before LCA of Cellular organisms - cellular organisms
ENSMUSG00000034064	1	131567	Life before LCA of Cellular organisms - cellular organisms
ENSMUSG00000003484	1	131567	Life before LCA of Cellular organisms - cellular organisms
ENSMUSG00000048578	1	131567	Life before LCA of Cellular organisms - cellular organisms
ENSMUSG00000068397	1	131567	Life before LCA of Cellular organisms - cellular organisms
ENSMUSG00000000056	1	131567	Life before LCA of Cellular organisms - cellular organisms
ENSMUSG00000011148	1	131567	Life before LCA of Cellular organisms - cellular organisms
ENSMUSG00000003037	1	131567	Life before LCA of Cellular organisms - cellular organisms
ENSMUSG00000079022	1	131567	Life before LCA of Cellular organisms - cellular organisms
ENSMUSG00000047767	1	131567	Life before LCA of Cellular organisms - cellular organisms
ENSMUSG00000055523	1	131567	Life before LCA of Cellular organisms - cellular organisms
ENSMUSG00000050445	1	131567	Life before LCA of Cellular organisms - cellular organisms
ENSMUSG00000060036	1	131567	Life before LCA of Cellular organisms - cellular organisms
ENSMUSG00000020273	1	131567	Life before LCA of Cellular organisms - cellular organisms
ENSMUSG00000024981	1	131567	Life before LCA of Cellular organisms - cellular organisms
ENSMUSG00000028024	1	131567	Life before LCA of Cellular organisms - cellular organisms
ENSMUSG00000015671	1	131567	Life before LCA of Cellular organisms - cellular organisms
ENSMUSG00000029544	1	131567	Life before LCA of Cellular organisms - cellular organisms
ENSMUSG00000051323	1	131567	Life before LCA of Cellular organisms - cellular organisms
ENSMUSG00000001729	1	131567	Life before LCA of Cellular organisms - cellular organisms
ENSMUSG00000074240	1	131567	Life before LCA of Cellular organisms - cellular organisms
ENSMUSG00000032549	1	131567	Life before LCA of Cellular organisms - cellular organisms
ENSMUSG00000021483	1	131567	Life before LCA of Cellular organisms - cellular organisms
ENSMUSG00000044155	1	131567	Life before LCA of Cellular organisms - cellular organisms
ENSMUSG00000029517	1	131567	Life before LCA of Cellular organisms - cellular organisms
ENSMUSG00000036760	1	131567	Life before LCA of Cellular organisms - cellular organisms
ENSMUSG00000033126	1	131567	Life before LCA of Cellular organisms - cellular organisms
ENSMUSG00000060882	1	131567	Life before LCA of Cellular organisms - cellular organisms
ENSMUSG00000030688	1	131567	Life before LCA of Cellular organisms - cellular organisms
ENSMUSG00000058975	1	131567	Life before LCA of Cellular organisms - cellular organisms
ENSMUSG00000007038	1	131567	Life before LCA of Cellular organisms - cellular organisms
ENSMUSG00000070867	1	131567	Life before LCA of Cellular organisms - cellular organisms
ENSMUSG00000028017	1	131567	Life before LCA of Cellular organisms - cellular organisms
ENSMUSG00000038312	1	131567	Life before LCA of Cellular organisms - cellular organisms
ENSMUSG00000006276	1	131567	Life before LCA of Cellular organisms - cellular organisms
ENSMUSG00000022793	1	131567	Life before LCA of Cellular organisms - cellular organisms
ENSMUSG00000030839	1	131567	Life before LCA of Cellular organisms - cellular organisms
ENSMUSG00000072825	1	131567	Life before LCA of Cellular organisms - cellular organisms
ENSMUSG00000019935	1	131567	Life before LCA of Cellular organisms - cellular organisms
ENSMUSG00000042428	1	131567	Life before LCA of Cellular organisms - cellular organisms
ENSMUSG00000055137	1	131567	Life before LCA of Cellular organisms - cellular organisms
ENSMUSG00000038145	1	131567	Life before LCA of Cellular organisms - cellular organisms
ENSMUSG00000025170	1	131567	Life before LCA of Cellular organisms - cellular organisms
ENSMUSG00000090877	1	131567	Life before LCA of Cellular organisms - cellular organisms
ENSMUSG00000028719	1	131567	Life before LCA of Cellular organisms - cellular organisms
ENSMUSG00000052160	1	131567	Life before LCA of Cellular organisms - cellular organisms
ENSMUSG00000040046	1	131567	Life before LCA of Cellular organisms - cellular organisms
ENSMUSG00000029198	1	131567	Life before LCA of Cellular organisms - cellular organisms
ENSMUSG00000090658	1	131567	Life before LCA of Cellular organisms - cellular organisms
ENSMUSG00000038212	1	131567	Life before LCA of Cellular organisms - cellular organisms
ENSMUSG00000040506	1	131567	Life before LCA of Cellular organisms - cellular organisms
ENSMUSG00000032226	1	131567	Life before LCA of Cellular organisms - cellular organisms
ENSMUSG00000022416	1	131567	Life before LCA of Cellular organisms - cellular organisms
ENSMUSG00000027612	1	131567	Life before LCA of Cellular organisms - cellular organisms
ENSMUSG00000061080	1	131567	Life before LCA of Cellular organisms - cellular organisms
ENSMUSG00000041297	1	131567	Life before LCA of Cellular organisms - cellular organisms
ENSMUSG00000032999	1	131567	Life before LCA of Cellular organisms - cellular organisms
ENSMUSG00000027613	1	131567	Life before LCA of Cellular organisms - cellular organisms
ENSMUSG00000064090	1	131567	Life before LCA of Cellular organisms - cellular organisms
ENSMUSG00000008859	1	131567	Life before LCA of Cellular organisms - cellular organisms
ENSMUSG00000022607	1	131567	Life before LCA of Cellular organisms - cellular organisms
ENSMUSG00000058952	1	131567	Life before LCA of Cellular organisms - cellular organisms
ENSMUSG00000002804	1	131567	Life before LCA of Cellular organisms - cellular organisms
ENSMUSG00000011158	1	131567	Life before LCA of Cellular organisms - cellular organisms
ENSMUSG00000091971	1	131567	Life before LCA of Cellular organisms - cellular organisms
ENSMUSG00000045534	1	131567	Life before LCA of Cellular organisms - cellular organisms
ENSMUSG00000047976	1	131567	Life before LCA of Cellular organisms - cellular organisms
ENSMUSG00000038077	1	131567	Life before LCA of Cellular organisms - cellular organisms
ENSMUSG00000005882	1	131567	Life before LCA of Cellular organisms - cellular organisms
ENSMUSG00000060988	1	131567	Life before LCA of Cellular organisms - cellular organisms
ENSMUSG00000069539	1	131567	Life before LCA of Cellular organisms - cellular organisms
ENSMUSG00000031256	1	131567	Life before LCA of Cellular organisms - cellular organisms
ENSMUSG00000000399	1	131567	Life before LCA of Cellular organisms - cellular organisms
ENSMUSG00000030345	1	131567	Life before LCA of Cellular organisms - cellular organisms
ENSMUSG00000040033	1	131567	Life before LCA of Cellular organisms - cellular organisms
ENSMUSG00000020467	1	131567	Life before LCA of Cellular organisms - cellular organisms
ENSMUSG00000039253	1	131567	Life before LCA of Cellular organisms - cellular organisms
ENSMUSG00000032540	1	131567	Life before LCA of Cellular organisms - cellular organisms
ENSMUSG00000048148	1	131567	Life before LCA of Cellular organisms - cellular organisms
ENSMUSG00000022407	1	131567	Life before LCA of Cellular organisms - cellular organisms
ENSMUSG00000025175	1	131567	Life before LCA of Cellular organisms - cellular organisms
ENSMUSG00000025817	1	131567	Life before LCA of Cellular organisms - cellular organisms
ENSMUSG00000041620	1	131567	Life before LCA of Cellular organisms - cellular organisms
ENSMUSG00000025075	1	131567	Life before LCA of Cellular organisms - cellular organisms
ENSMUSG00000020464	1	131567	Life before LCA of Cellular organisms - cellular organisms
ENSMUSG00000022704	1	131567	Life before LCA of Cellular organisms - cellular organisms
ENSMUSG00000033105	1	131567	Life before LCA of Cellular organisms - cellular organisms
ENSMUSG00000031257	1	131567	Life before LCA of Cellular organisms - cellular organisms
ENSMUSG00000038028	1	131567	Life before LCA of Cellular organisms - cellular organisms
ENSMUSG00000000168	1	131567	Life before LCA of Cellular organisms - cellular organisms
ENSMUSG00000072489	1	131567	Life before LCA of Cellular organisms - cellular organisms
ENSMUSG00000062365	1	131567	Life before LCA of Cellular organisms - cellular organisms
ENSMUSG00000015095	1	131567	Life before LCA of Cellular organisms - cellular organisms
ENSMUSG00000007033	1	131567	Life before LCA of Cellular organisms - cellular organisms
ENSMUSG00000063328	1	131567	Life before LCA of Cellular organisms - cellular organisms
ENSMUSG00000040026	1	131567	Life before LCA of Cellular organisms - cellular organisms
ENSMUSG00000058897	1	131567	Life before LCA of Cellular organisms - cellular organisms
ENSMUSG00000040017	1	131567	Life before LCA of Cellular organisms - cellular organisms
ENSMUSG00000028458	1	131567	Life before LCA of Cellular organisms - cellular organisms
ENSMUSG00000074115	1	131567	Life before LCA of Cellular organisms - cellular organisms
ENSMUSG00000030849	1	131567	Life before LCA of Cellular organisms - cellular organisms
ENSMUSG00000057465	1	131567	Life before LCA of Cellular organisms - cellular organisms
ENSMUSG00000035435	1	131567	Life before LCA of Cellular organisms - cellular organisms
ENSMUSG00000030350	1	131567	Life before LCA of Cellular organisms - cellular organisms
ENSMUSG00000026824	1	131567	Life before LCA of Cellular organisms - cellular organisms
ENSMUSG00000004383	1	131567	Life before LCA of Cellular organisms - cellular organisms
ENSMUSG00000043613	1	131567	Life before LCA of Cellular organisms - cellular organisms
ENSMUSG00000043089	1	131567	Life before LCA of Cellular organisms - cellular organisms
ENSMUSG00000067369	1	131567	Life before LCA of Cellular organisms - cellular organisms
ENSMUSG00000087642	1	131567	Life before LCA of Cellular organisms - cellular organisms
ENSMUSG00000079020	1	131567	Life before LCA of Cellular organisms - cellular organisms
ENSMUSG00000020941	1	131567	Life before LCA of Cellular organisms - cellular organisms
ENSMUSG00000076612	1	131567	Life before LCA of Cellular organisms - cellular organisms
ENSMUSG00000025816	1	131567	Life before LCA of Cellular organisms - cellular organisms
ENSMUSG00000047562	1	131567	Life before LCA of Cellular organisms - cellular organisms
ENSMUSG00000090726	1	131567	Life before LCA of Cellular organisms - cellular organisms
ENSMUSG00000052459	1	131567	Life before LCA of Cellular organisms - cellular organisms
ENSMUSG00000019232	1	131567	Life before LCA of Cellular organisms - cellular organisms
ENSMUSG00000076670	1	131567	Life before LCA of Cellular organisms - cellular organisms
ENSMUSG00000041733	1	131567	Life before LCA of Cellular organisms - cellular organisms
ENSMUSG00000057610	1	131567	Life before LCA of Cellular organisms - cellular organisms
ENSMUSG00000005800	1	131567	Life before LCA of Cellular organisms - cellular organisms
ENSMUSG00000024030	1	131567	Life before LCA of Cellular organisms - cellular organisms
ENSMUSG00000059895	1	131567	Life before LCA of Cellular organisms - cellular organisms
ENSMUSG00000070323	1	131567	Life before LCA of Cellular organisms - cellular organisms
ENSMUSG00000001441	1	131567	Life before LCA of Cellular organisms - cellular organisms
ENSMUSG00000071292	1	131567	Life before LCA of Cellular organisms - cellular organisms
ENSMUSG00000024130	1	131567	Life before LCA of Cellular organisms - cellular organisms
ENSMUSG00000018425	1	131567	Life before LCA of Cellular organisms - cellular organisms
ENSMUSG00000062006	1	131567	Life before LCA of Cellular organisms - cellular organisms
ENSMUSG00000022698	1	131567	Life before LCA of Cellular organisms - cellular organisms
ENSMUSG00000018620	1	131567	Life before LCA of Cellular organisms - cellular organisms
ENSMUSG00000046605	1	131567	Life before LCA of Cellular organisms - cellular organisms
ENSMUSG00000001155	1	131567	Life before LCA of Cellular organisms - cellular organisms
ENSMUSG00000075609	1	131567	Life before LCA of Cellular organisms - cellular organisms
ENSMUSG00000047155	1	131567	Life before LCA of Cellular organisms - cellular organisms
ENSMUSG00000005413	1	131567	Life before LCA of Cellular organisms - cellular organisms
ENSMUSG00000032212	1	131567	Life before LCA of Cellular organisms - cellular organisms
ENSMUSG00000029119	1	131567	Life before LCA of Cellular organisms - cellular organisms
ENSMUSG00000027984	1	131567	Life before LCA of Cellular organisms - cellular organisms
ENSMUSG00000018623	1	131567	Life before LCA of Cellular organisms - cellular organisms
ENSMUSG00000029538	1	131567	Life before LCA of Cellular organisms - cellular organisms
ENSMUSG00000025076	1	131567	Life before LCA of Cellular organisms - cellular organisms
ENSMUSG00000005410	1	131567	Life before LCA of Cellular organisms - cellular organisms
ENSMUSG00000027983	1	131567	Life before LCA of Cellular organisms - cellular organisms
ENSMUSG00000041138	1	131567	Life before LCA of Cellular organisms - cellular organisms
ENSMUSG00000040479	1	131567	Life before LCA of Cellular organisms - cellular organisms
ENSMUSG00000066071	1	131567	Life before LCA of Cellular organisms - cellular organisms
ENSMUSG00000025077	1	131567	Life before LCA of Cellular organisms - cellular organisms
ENSMUSG00000034472	1	131567	Life before LCA of Cellular organisms - cellular organisms
ENSMUSG00000028032	1	131567	Life before LCA of Cellular organisms - cellular organisms
ENSMUSG00000025078	1	131567	Life before LCA of Cellular organisms - cellular organisms
ENSMUSG00000022403	1	131567	Life before LCA of Cellular organisms - cellular organisms
ENSMUSG00000072432	1	131567	Life before LCA of Cellular organisms - cellular organisms
ENSMUSG00000030357	1	131567	Life before LCA of Cellular organisms - cellular organisms
ENSMUSG00000028029	1	131567	Life before LCA of Cellular organisms - cellular organisms
ENSMUSG00000067063	1	131567	Life before LCA of Cellular organisms - cellular organisms
ENSMUSG00000020241	1	131567	Life before LCA of Cellular organisms - cellular organisms
ENSMUSG00000029536	1	131567	Life before LCA of Cellular organisms - cellular organisms
ENSMUSG00000026234	1	131567	Life before LCA of Cellular organisms - cellular organisms
ENSMUSG00000028030	1	131567	Life before LCA of Cellular organisms - cellular organisms
ENSMUSG00000030359	1	131567	Life before LCA of Cellular organisms - cellular organisms
ENSMUSG00000032673	1	131567	Life before LCA of Cellular organisms - cellular organisms
ENSMUSG00000078597	1	131567	Life before LCA of Cellular organisms - cellular organisms
ENSMUSG00000068748	1	131567	Life before LCA of Cellular organisms - cellular organisms
ENSMUSG00000040998	1	131567	Life before LCA of Cellular organisms - cellular organisms
ENSMUSG00000022401	1	131567	Life before LCA of Cellular organisms - cellular organisms
ENSMUSG00000020459	1	131567	Life before LCA of Cellular organisms - cellular organisms
ENSMUSG00000030653	1	131567	Life before LCA of Cellular organisms - cellular organisms
ENSMUSG00000047228	1	131567	Life before LCA of Cellular organisms - cellular organisms
ENSMUSG00000026827	1	131567	Life before LCA of Cellular organisms - cellular organisms
ENSMUSG00000054256	1	131567	Life before LCA of Cellular organisms - cellular organisms
ENSMUSG00000029695	1	131567	Life before LCA of Cellular organisms - cellular organisms
ENSMUSG00000047108	1	131567	Life before LCA of Cellular organisms - cellular organisms
ENSMUSG00000067125	1	131567	Life before LCA of Cellular organisms - cellular organisms
ENSMUSG00000031264	1	131567	Life before LCA of Cellular organisms - cellular organisms
ENSMUSG00000037134	1	131567	Life before LCA of Cellular organisms - cellular organisms
ENSMUSG00000028018	1	131567	Life before LCA of Cellular organisms - cellular organisms
ENSMUSG00000071550	1	131567	Life before LCA of Cellular organisms - cellular organisms
ENSMUSG00000020460	1	131567	Life before LCA of Cellular organisms - cellular organisms
ENSMUSG00000028715	1	131567	Life before LCA of Cellular organisms - cellular organisms
ENSMUSG00000024034	1	131567	Life before LCA of Cellular organisms - cellular organisms
ENSMUSG00000022687	1	131567	Life before LCA of Cellular organisms - cellular organisms
ENSMUSG00000056665	1	131567	Life before LCA of Cellular organisms - cellular organisms
ENSMUSG00000037101	1	131567	Life before LCA of Cellular organisms - cellular organisms
ENSMUSG00000079435	1	131567	Life before LCA of Cellular organisms - cellular organisms
ENSMUSG00000066072	1	131567	Life before LCA of Cellular organisms - cellular organisms
ENSMUSG00000078812	1	131567	Life before LCA of Cellular organisms - cellular organisms
ENSMUSG00000039198	1	131567	Life before LCA of Cellular organisms - cellular organisms
ENSMUSG00000053333	1	131567	Life before LCA of Cellular organisms - cellular organisms
ENSMUSG00000063229	1	131567	Life before LCA of Cellular organisms - cellular organisms
ENSMUSG00000031266	1	131567	Life before LCA of Cellular organisms - cellular organisms
ENSMUSG00000037070	1	131567	Life before LCA of Cellular organisms - cellular organisms
ENSMUSG00000031684	1	131567	Life before LCA of Cellular organisms - cellular organisms
ENSMUSG00000025815	1	131567	Life before LCA of Cellular organisms - cellular organisms
ENSMUSG00000075604	1	131567	Life before LCA of Cellular organisms - cellular organisms
ENSMUSG00000028463	1	131567	Life before LCA of Cellular organisms - cellular organisms
ENSMUSG00000007029	1	131567	Life before LCA of Cellular organisms - cellular organisms
ENSMUSG00000028013	1	131567	Life before LCA of Cellular organisms - cellular organisms
ENSMUSG00000061666	1	131567	Life before LCA of Cellular organisms - cellular organisms
ENSMUSG00000022589	1	131567	Life before LCA of Cellular organisms - cellular organisms
ENSMUSG00000072791	1	131567	Life before LCA of Cellular organisms - cellular organisms
ENSMUSG00000042625	1	131567	Life before LCA of Cellular organisms - cellular organisms
ENSMUSG00000063765	1	131567	Life before LCA of Cellular organisms - cellular organisms
ENSMUSG00000058589	1	131567	Life before LCA of Cellular organisms - cellular organisms
ENSMUSG00000004344	1	131567	Life before LCA of Cellular organisms - cellular organisms
ENSMUSG00000028712	1	131567	Life before LCA of Cellular organisms - cellular organisms
ENSMUSG00000022391	1	131567	Life before LCA of Cellular organisms - cellular organisms
ENSMUSG00000044072	1	131567	Life before LCA of Cellular organisms - cellular organisms
ENSMUSG00000026246	1	131567	Life before LCA of Cellular organisms - cellular organisms
ENSMUSG00000031683	1	131567	Life before LCA of Cellular organisms - cellular organisms
ENSMUSG00000027618	1	131567	Life before LCA of Cellular organisms - cellular organisms
ENSMUSG00000022668	1	131567	Life before LCA of Cellular organisms - cellular organisms
ENSMUSG00000025321	1	131567	Life before LCA of Cellular organisms - cellular organisms
ENSMUSG00000029121	1	131567	Life before LCA of Cellular organisms - cellular organisms
ENSMUSG00000004341	1	131567	Life before LCA of Cellular organisms - cellular organisms
ENSMUSG00000079440	1	131567	Life before LCA of Cellular organisms - cellular organisms
ENSMUSG00000029524	1	131567	Life before LCA of Cellular organisms - cellular organisms
ENSMUSG00000069986	1	131567	Life before LCA of Cellular organisms - cellular organisms
ENSMUSG00000045328	1	131567	Life before LCA of Cellular organisms - cellular organisms
ENSMUSG00000032207	1	131567	Life before LCA of Cellular organisms - cellular organisms
ENSMUSG00000036500	1	131567	Life before LCA of Cellular organisms - cellular organisms
ENSMUSG00000030850	1	131567	Life before LCA of Cellular organisms - cellular organisms
ENSMUSG00000026247	1	131567	Life before LCA of Cellular organisms - cellular organisms
ENSMUSG00000063929	1	131567	Life before LCA of Cellular organisms - cellular organisms
ENSMUSG00000030851	1	131567	Life before LCA of Cellular organisms - cellular organisms
ENSMUSG00000005683	1	131567	Life before LCA of Cellular organisms - cellular organisms
ENSMUSG00000001829	1	131567	Life before LCA of Cellular organisms - cellular organisms
ENSMUSG00000078157	1	131567	Life before LCA of Cellular organisms - cellular organisms
ENSMUSG00000037022	1	131567	Life before LCA of Cellular organisms - cellular organisms
ENSMUSG00000015092	1	131567	Life before LCA of Cellular organisms - cellular organisms
ENSMUSG00000028167	1	131567	Life before LCA of Cellular organisms - cellular organisms
ENSMUSG00000026251	1	131567	Life before LCA of Cellular organisms - cellular organisms
ENSMUSG00000001119	1	131567	Life before LCA of Cellular organisms - cellular organisms
ENSMUSG00000019979	1	131567	Life before LCA of Cellular organisms - cellular organisms
ENSMUSG00000037994	1	131567	Life before LCA of Cellular organisms - cellular organisms
ENSMUSG00000032204	1	131567	Life before LCA of Cellular organisms - cellular organisms
ENSMUSG00000027620	1	131567	Life before LCA of Cellular organisms - cellular organisms
ENSMUSG00000026253	1	131567	Life before LCA of Cellular organisms - cellular organisms
ENSMUSG00000050150	1	131567	Life before LCA of Cellular organisms - cellular organisms
ENSMUSG00000032558	1	131567	Life before LCA of Cellular organisms - cellular organisms
ENSMUSG00000028713	1	131567	Life before LCA of Cellular organisms - cellular organisms
ENSMUSG00000058355	1	131567	Life before LCA of Cellular organisms - cellular organisms
ENSMUSG00000026828	1	131567	Life before LCA of Cellular organisms - cellular organisms
ENSMUSG00000024033	1	131567	Life before LCA of Cellular organisms - cellular organisms
ENSMUSG00000043262	1	131567	Life before LCA of Cellular organisms - cellular organisms
ENSMUSG00000051956	1	131567	Life before LCA of Cellular organisms - cellular organisms
ENSMUSG00000078179	1	131567	Life before LCA of Cellular organisms - cellular organisms
ENSMUSG00000034617	1	131567	Life before LCA of Cellular organisms - cellular organisms
ENSMUSG00000029700	1	131567	Life before LCA of Cellular organisms - cellular organisms
ENSMUSG00000022477	1	131567	Life before LCA of Cellular organisms - cellular organisms
ENSMUSG00000039914	1	131567	Life before LCA of Cellular organisms - cellular organisms
ENSMUSG00000014498	1	131567	Life before LCA of Cellular organisms - cellular organisms
ENSMUSG00000028164	1	131567	Life before LCA of Cellular organisms - cellular organisms
ENSMUSG00000018554	1	131567	Life before LCA of Cellular organisms - cellular organisms
ENSMUSG00000078632	1	131567	Life before LCA of Cellular organisms - cellular organisms
ENSMUSG00000064325	1	131567	Life before LCA of Cellular organisms - cellular organisms
ENSMUSG00000025785	1	131567	Life before LCA of Cellular organisms - cellular organisms
ENSMUSG00000006205	1	131567	Life before LCA of Cellular organisms - cellular organisms
ENSMUSG00000021536	1	131567	Life before LCA of Cellular organisms - cellular organisms
ENSMUSG00000060923	1	131567	Life before LCA of Cellular organisms - cellular organisms
ENSMUSG00000039063	1	131567	Life before LCA of Cellular organisms - cellular organisms
ENSMUSG00000031997	1	131567	Life before LCA of Cellular organisms - cellular organisms
ENSMUSG00000078139	1	131567	Life before LCA of Cellular organisms - cellular organisms
ENSMUSG00000042353	1	131567	Life before LCA of Cellular organisms - cellular organisms
ENSMUSG00000010307	1	131567	Life before LCA of Cellular organisms - cellular organisms
ENSMUSG00000017453	1	131567	Life before LCA of Cellular organisms - cellular organisms
ENSMUSG00000022476	1	131567	Life before LCA of Cellular organisms - cellular organisms
ENSMUSG00000031715	1	131567	Life before LCA of Cellular organisms - cellular organisms
ENSMUSG00000042109	1	131567	Life before LCA of Cellular organisms - cellular organisms
ENSMUSG00000021595	1	131567	Life before LCA of Cellular organisms - cellular organisms
ENSMUSG00000028163	1	131567	Life before LCA of Cellular organisms - cellular organisms
ENSMUSG00000025086	1	131567	Life before LCA of Cellular organisms - cellular organisms
ENSMUSG00000022474	1	131567	Life before LCA of Cellular organisms - cellular organisms
ENSMUSG00000067274	1	131567	Life before LCA of Cellular organisms - cellular organisms
ENSMUSG00000018566	1	131567	Life before LCA of Cellular organisms - cellular organisms
ENSMUSG00000054843	1	131567	Life before LCA of Cellular organisms - cellular organisms
ENSMUSG00000033210	1	131567	Life before LCA of Cellular organisms - cellular organisms
ENSMUSG00000061848	1	131567	Life before LCA of Cellular organisms - cellular organisms
ENSMUSG00000034681	1	131567	Life before LCA of Cellular organisms - cellular organisms
ENSMUSG00000090150	1	131567	Life before LCA of Cellular organisms - cellular organisms
ENSMUSG00000024036	1	131567	Life before LCA of Cellular organisms - cellular organisms
ENSMUSG00000059468	1	131567	Life before LCA of Cellular organisms - cellular organisms
ENSMUSG00000029685	1	131567	Life before LCA of Cellular organisms - cellular organisms
ENSMUSG00000000632	1	131567	Life before LCA of Cellular organisms - cellular organisms
ENSMUSG00000040434	1	131567	Life before LCA of Cellular organisms - cellular organisms
ENSMUSG00000013584	1	131567	Life before LCA of Cellular organisms - cellular organisms
ENSMUSG00000039488	1	131567	Life before LCA of Cellular organisms - cellular organisms
ENSMUSG00000034239	1	131567	Life before LCA of Cellular organisms - cellular organisms
ENSMUSG00000038085	1	131567	Life before LCA of Cellular organisms - cellular organisms
ENSMUSG00000041638	1	131567	Life before LCA of Cellular organisms - cellular organisms
ENSMUSG00000033177	1	131567	Life before LCA of Cellular organisms - cellular organisms
ENSMUSG00000025784	1	131567	Life before LCA of Cellular organisms - cellular organisms
ENSMUSG00000053897	1	131567	Life before LCA of Cellular organisms - cellular organisms
ENSMUSG00000079436	1	131567	Life before LCA of Cellular organisms - cellular organisms
ENSMUSG00000002107	1	131567	Life before LCA of Cellular organisms - cellular organisms
ENSMUSG00000063480	1	131567	Life before LCA of Cellular organisms - cellular organisms
ENSMUSG00000033157	1	131567	Life before LCA of Cellular organisms - cellular organisms
ENSMUSG00000046008	1	131567	Life before LCA of Cellular organisms - cellular organisms
ENSMUSG00000021594	1	131567	Life before LCA of Cellular organisms - cellular organisms
ENSMUSG00000042179	1	131567	Life before LCA of Cellular organisms - cellular organisms
ENSMUSG00000025091	1	131567	Life before LCA of Cellular organisms - cellular organisms
ENSMUSG00000007030	1	131567	Life before LCA of Cellular organisms - cellular organisms
ENSMUSG00000035202	1	131567	Life before LCA of Cellular organisms - cellular organisms
ENSMUSG00000028161	1	131567	Life before LCA of Cellular organisms - cellular organisms
ENSMUSG00000063179	1	131567	Life before LCA of Cellular organisms - cellular organisms
ENSMUSG00000025092	1	131567	Life before LCA of Cellular organisms - cellular organisms
ENSMUSG00000033845	1	131567	Life before LCA of Cellular organisms - cellular organisms
ENSMUSG00000020305	1	131567	Life before LCA of Cellular organisms - cellular organisms
ENSMUSG00000032557	1	131567	Life before LCA of Cellular organisms - cellular organisms
ENSMUSG00000048029	1	131567	Life before LCA of Cellular organisms - cellular organisms
ENSMUSG00000029123	1	131567	Life before LCA of Cellular organisms - cellular organisms
ENSMUSG00000047747	1	131567	Life before LCA of Cellular organisms - cellular organisms
ENSMUSG00000024132	1	131567	Life before LCA of Cellular organisms - cellular organisms
ENSMUSG00000048022	1	131567	Life before LCA of Cellular organisms - cellular organisms
ENSMUSG00000079434	1	131567	Life before LCA of Cellular organisms - cellular organisms
ENSMUSG00000024136	1	131567	Life before LCA of Cellular organisms - cellular organisms
ENSMUSG00000025903	1	131567	Life before LCA of Cellular organisms - cellular organisms
ENSMUSG00000030471	1	131567	Life before LCA of Cellular organisms - cellular organisms
ENSMUSG00000020309	1	131567	Life before LCA of Cellular organisms - cellular organisms
ENSMUSG00000071054	1	131567	Life before LCA of Cellular organisms - cellular organisms
ENSMUSG00000032060	1	131567	Life before LCA of Cellular organisms - cellular organisms
ENSMUSG00000040901	1	131567	Life before LCA of Cellular organisms - cellular organisms
ENSMUSG00000025094	1	131567	Life before LCA of Cellular organisms - cellular organisms
ENSMUSG00000078630	1	131567	Life before LCA of Cellular organisms - cellular organisms
ENSMUSG00000039878	1	131567	Life before LCA of Cellular organisms - cellular organisms
ENSMUSG00000030861	1	131567	Life before LCA of Cellular organisms - cellular organisms
ENSMUSG00000026834	1	131567	Life before LCA of Cellular organisms - cellular organisms
ENSMUSG00000067038	1	131567	Life before LCA of Cellular organisms - cellular organisms
ENSMUSG00000087141	1	131567	Life before LCA of Cellular organisms - cellular organisms
ENSMUSG00000033813	1	131567	Life before LCA of Cellular organisms - cellular organisms
ENSMUSG00000022456	1	131567	Life before LCA of Cellular organisms - cellular organisms
ENSMUSG00000074212	1	131567	Life before LCA of Cellular organisms - cellular organisms
ENSMUSG00000024211	1	131567	Life before LCA of Cellular organisms - cellular organisms
ENSMUSG00000002190	1	131567	Life before LCA of Cellular organisms - cellular organisms
ENSMUSG00000022453	1	131567	Life before LCA of Cellular organisms - cellular organisms
ENSMUSG00000032899	1	131567	Life before LCA of Cellular organisms - cellular organisms
ENSMUSG00000028708	1	131567	Life before LCA of Cellular organisms - cellular organisms
ENSMUSG00000034187	1	131567	Life before LCA of Cellular organisms - cellular organisms
ENSMUSG00000030189	1	131567	Life before LCA of Cellular organisms - cellular organisms
ENSMUSG00000071269	1	131567	Life before LCA of Cellular organisms - cellular organisms
ENSMUSG00000031708	1	131567	Life before LCA of Cellular organisms - cellular organisms
ENSMUSG00000025374	1	131567	Life before LCA of Cellular organisms - cellular organisms
ENSMUSG00000066979	1	131567	Life before LCA of Cellular organisms - cellular organisms
ENSMUSG00000061740	1	131567	Life before LCA of Cellular organisms - cellular organisms
ENSMUSG00000005483	1	131567	Life before LCA of Cellular organisms - cellular organisms
ENSMUSG00000007035	1	131567	Life before LCA of Cellular organisms - cellular organisms
ENSMUSG00000062758	1	131567	Life before LCA of Cellular organisms - cellular organisms
ENSMUSG00000048087	1	131567	Life before LCA of Cellular organisms - cellular organisms
ENSMUSG00000068085	1	131567	Life before LCA of Cellular organisms - cellular organisms
ENSMUSG00000020282	1	131567	Life before LCA of Cellular organisms - cellular organisms
ENSMUSG00000037845	1	131567	Life before LCA of Cellular organisms - cellular organisms
ENSMUSG00000014372	1	131567	Life before LCA of Cellular organisms - cellular organisms
ENSMUSG00000057672	1	131567	Life before LCA of Cellular organisms - cellular organisms
ENSMUSG00000030862	1	131567	Life before LCA of Cellular organisms - cellular organisms
ENSMUSG00000043445	1	131567	Life before LCA of Cellular organisms - cellular organisms
ENSMUSG00000068086	1	131567	Life before LCA of Cellular organisms - cellular organisms
ENSMUSG00000091359	1	131567	Life before LCA of Cellular organisms - cellular organisms
ENSMUSG00000028467	1	131567	Life before LCA of Cellular organisms - cellular organisms
ENSMUSG00000047347	1	131567	Life before LCA of Cellular organisms - cellular organisms
ENSMUSG00000057138	1	131567	Life before LCA of Cellular organisms - cellular organisms
ENSMUSG00000020440	1	131567	Life before LCA of Cellular organisms - cellular organisms
ENSMUSG00000018559	1	131567	Life before LCA of Cellular organisms - cellular organisms
ENSMUSG00000062185	1	131567	Life before LCA of Cellular organisms - cellular organisms
ENSMUSG00000034171	1	131567	Life before LCA of Cellular organisms - cellular organisms
ENSMUSG00000067818	1	131567	Life before LCA of Cellular organisms - cellular organisms
ENSMUSG00000055301	1	131567	Life before LCA of Cellular organisms - cellular organisms
ENSMUSG00000068083	1	131567	Life before LCA of Cellular organisms - cellular organisms
ENSMUSG00000030930	1	131567	Life before LCA of Cellular organisms - cellular organisms
ENSMUSG00000058613	1	131567	Life before LCA of Cellular organisms - cellular organisms
ENSMUSG00000074207	1	131567	Life before LCA of Cellular organisms - cellular organisms
ENSMUSG00000022445	1	131567	Life before LCA of Cellular organisms - cellular organisms
ENSMUSG00000021606	1	131567	Life before LCA of Cellular organisms - cellular organisms
ENSMUSG00000041168	1	131567	Life before LCA of Cellular organisms - cellular organisms
ENSMUSG00000026289	1	131567	Life before LCA of Cellular organisms - cellular organisms
ENSMUSG00000039745	1	131567	Life before LCA of Cellular organisms - cellular organisms
ENSMUSG00000021607	1	131567	Life before LCA of Cellular organisms - cellular organisms
ENSMUSG00000024997	1	131567	Life before LCA of Cellular organisms - cellular organisms
ENSMUSG00000021608	1	131567	Life before LCA of Cellular organisms - cellular organisms
ENSMUSG00000053054	1	131567	Life before LCA of Cellular organisms - cellular organisms
ENSMUSG00000001435	1	131567	Life before LCA of Cellular organisms - cellular organisms
ENSMUSG00000068742	1	131567	Life before LCA of Cellular organisms - cellular organisms
ENSMUSG00000005481	1	131567	Life before LCA of Cellular organisms - cellular organisms
ENSMUSG00000003228	1	131567	Life before LCA of Cellular organisms - cellular organisms
ENSMUSG00000032560	1	131567	Life before LCA of Cellular organisms - cellular organisms
ENSMUSG00000074206	1	131567	Life before LCA of Cellular organisms - cellular organisms
ENSMUSG00000090306	1	131567	Life before LCA of Cellular organisms - cellular organisms
ENSMUSG00000037797	1	131567	Life before LCA of Cellular organisms - cellular organisms
ENSMUSG00000020287	1	131567	Life before LCA of Cellular organisms - cellular organisms
ENSMUSG00000030505	1	131567	Life before LCA of Cellular organisms - cellular organisms
ENSMUSG00000048164	1	131567	Life before LCA of Cellular organisms - cellular organisms
ENSMUSG00000028138	1	131567	Life before LCA of Cellular organisms - cellular organisms
ENSMUSG00000055609	1	131567	Life before LCA of Cellular organisms - cellular organisms
ENSMUSG00000028706	1	131567	Life before LCA of Cellular organisms - cellular organisms
ENSMUSG00000018595	1	131567	Life before LCA of Cellular organisms - cellular organisms
ENSMUSG00000030201	1	131567	Life before LCA of Cellular organisms - cellular organisms
ENSMUSG00000005107	1	131567	Life before LCA of Cellular organisms - cellular organisms
ENSMUSG00000024142	1	131567	Life before LCA of Cellular organisms - cellular organisms
ENSMUSG00000069919	1	131567	Life before LCA of Cellular organisms - cellular organisms
ENSMUSG00000002885	1	131567	Life before LCA of Cellular organisms - cellular organisms
ENSMUSG00000030934	1	131567	Life before LCA of Cellular organisms - cellular organisms
ENSMUSG00000022652	1	131567	Life before LCA of Cellular organisms - cellular organisms
ENSMUSG00000005813	1	131567	Life before LCA of Cellular organisms - cellular organisms
ENSMUSG00000033597	1	131567	Life before LCA of Cellular organisms - cellular organisms
ENSMUSG00000029518	1	131567	Life before LCA of Cellular organisms - cellular organisms
ENSMUSG00000004317	1	131567	Life before LCA of Cellular organisms - cellular organisms
ENSMUSG00000030946	1	131567	Life before LCA of Cellular organisms - cellular organisms
ENSMUSG00000058586	1	131567	Life before LCA of Cellular organisms - cellular organisms
ENSMUSG00000073063	1	131567	Life before LCA of Cellular organisms - cellular organisms
ENSMUSG00000026836	1	131567	Life before LCA of Cellular organisms - cellular organisms
ENSMUSG00000069917	1	131567	Life before LCA of Cellular organisms - cellular organisms
ENSMUSG00000026853	1	131567	Life before LCA of Cellular organisms - cellular organisms
ENSMUSG00000030203	1	131567	Life before LCA of Cellular organisms - cellular organisms
ENSMUSG00000043463	1	131567	Life before LCA of Cellular organisms - cellular organisms
ENSMUSG00000046442	1	131567	Life before LCA of Cellular organisms - cellular organisms
ENSMUSG00000001424	1	131567	Life before LCA of Cellular organisms - cellular organisms
ENSMUSG00000090801	1	131567	Life before LCA of Cellular organisms - cellular organisms
ENSMUSG00000051285	1	131567	Life before LCA of Cellular organisms - cellular organisms
ENSMUSG00000025243	1	131567	Life before LCA of Cellular organisms - cellular organisms
ENSMUSG00000020272	1	131567	Life before LCA of Cellular organisms - cellular organisms
ENSMUSG00000028469	1	131567	Life before LCA of Cellular organisms - cellular organisms
ENSMUSG00000047674	1	131567	Life before LCA of Cellular organisms - cellular organisms
ENSMUSG00000030960	1	131567	Life before LCA of Cellular organisms - cellular organisms
ENSMUSG00000030204	1	131567	Life before LCA of Cellular organisms - cellular organisms
ENSMUSG00000020271	1	131567	Life before LCA of Cellular organisms - cellular organisms
ENSMUSG00000021609	1	131567	Life before LCA of Cellular organisms - cellular organisms
ENSMUSG00000032561	1	131567	Life before LCA of Cellular organisms - cellular organisms
ENSMUSG00000005469	1	131567	Life before LCA of Cellular organisms - cellular organisms
ENSMUSG00000070738	1	131567	Life before LCA of Cellular organisms - cellular organisms
ENSMUSG00000027639	1	131567	Life before LCA of Cellular organisms - cellular organisms
ENSMUSG00000007646	1	131567	Life before LCA of Cellular organisms - cellular organisms
ENSMUSG00000046269	1	131567	Life before LCA of Cellular organisms - cellular organisms
ENSMUSG00000025911	1	131567	Life before LCA of Cellular organisms - cellular organisms
ENSMUSG00000028702	1	131567	Life before LCA of Cellular organisms - cellular organisms
ENSMUSG00000049939	1	131567	Life before LCA of Cellular organisms - cellular organisms
ENSMUSG00000052430	1	131567	Life before LCA of Cellular organisms - cellular organisms
ENSMUSG00000018042	1	131567	Life before LCA of Cellular organisms - cellular organisms
ENSMUSG00000052854	1	131567	Life before LCA of Cellular organisms - cellular organisms
ENSMUSG00000052752	1	131567	Life before LCA of Cellular organisms - cellular organisms
ENSMUSG00000042770	1	131567	Life before LCA of Cellular organisms - cellular organisms
ENSMUSG00000029701	1	131567	Life before LCA of Cellular organisms - cellular organisms
ENSMUSG00000036814	1	131567	Life before LCA of Cellular organisms - cellular organisms
ENSMUSG00000005103	1	131567	Life before LCA of Cellular organisms - cellular organisms
ENSMUSG00000021612	1	131567	Life before LCA of Cellular organisms - cellular organisms
ENSMUSG00000007603	1	131567	Life before LCA of Cellular organisms - cellular organisms
ENSMUSG00000029516	1	131567	Life before LCA of Cellular organisms - cellular organisms
ENSMUSG00000054753	1	131567	Life before LCA of Cellular organisms - cellular organisms
ENSMUSG00000024037	1	131567	Life before LCA of Cellular organisms - cellular organisms
ENSMUSG00000026839	1	131567	Life before LCA of Cellular organisms - cellular organisms
ENSMUSG00000078817	1	131567	Life before LCA of Cellular organisms - cellular organisms
ENSMUSG00000031271	1	131567	Life before LCA of Cellular organisms - cellular organisms
ENSMUSG00000030970	1	131567	Life before LCA of Cellular organisms - cellular organisms
ENSMUSG00000022442	1	131567	Life before LCA of Cellular organisms - cellular organisms
ENSMUSG00000007041	1	131567	Life before LCA of Cellular organisms - cellular organisms
ENSMUSG00000078816	1	131567	Life before LCA of Cellular organisms - cellular organisms
ENSMUSG00000090165	1	131567	Life before LCA of Cellular organisms - cellular organisms
ENSMUSG00000012889	1	131567	Life before LCA of Cellular organisms - cellular organisms
ENSMUSG00000030209	1	131567	Life before LCA of Cellular organisms - cellular organisms
ENSMUSG00000090175	1	131567	Life before LCA of Cellular organisms - cellular organisms
ENSMUSG00000089675	1	131567	Life before LCA of Cellular organisms - cellular organisms
ENSMUSG00000021565	1	131567	Life before LCA of Cellular organisms - cellular organisms
ENSMUSG00000090124	1	131567	Life before LCA of Cellular organisms - cellular organisms
ENSMUSG00000048755	1	131567	Life before LCA of Cellular organisms - cellular organisms
ENSMUSG00000041736	1	131567	Life before LCA of Cellular organisms - cellular organisms
ENSMUSG00000060782	1	131567	Life before LCA of Cellular organisms - cellular organisms
ENSMUSG00000054545	1	131567	Life before LCA of Cellular organisms - cellular organisms
ENSMUSG00000091408	1	131567	Life before LCA of Cellular organisms - cellular organisms
ENSMUSG00000051022	1	131567	Life before LCA of Cellular organisms - cellular organisms
ENSMUSG00000016757	1	131567	Life before LCA of Cellular organisms - cellular organisms
ENSMUSG00000025915	1	131567	Life before LCA of Cellular organisms - cellular organisms
ENSMUSG00000028470	1	131567	Life before LCA of Cellular organisms - cellular organisms
ENSMUSG00000062421	1	131567	Life before LCA of Cellular organisms - cellular organisms
ENSMUSG00000003500	1	131567	Life before LCA of Cellular organisms - cellular organisms
ENSMUSG00000090145	1	131567	Life before LCA of Cellular organisms - cellular organisms
ENSMUSG00000031142	1	131567	Life before LCA of Cellular organisms - cellular organisms
ENSMUSG00000078695	1	131567	Life before LCA of Cellular organisms - cellular organisms
ENSMUSG00000030214	1	131567	Life before LCA of Cellular organisms - cellular organisms
ENSMUSG00000066279	1	131567	Life before LCA of Cellular organisms - cellular organisms
ENSMUSG00000089943	1	131567	Life before LCA of Cellular organisms - cellular organisms
ENSMUSG00000016763	1	131567	Life before LCA of Cellular organisms - cellular organisms
ENSMUSG00000029128	1	131567	Life before LCA of Cellular organisms - cellular organisms
ENSMUSG00000090171	1	131567	Life before LCA of Cellular organisms - cellular organisms
ENSMUSG00000008373	1	131567	Life before LCA of Cellular organisms - cellular organisms
ENSMUSG00000010342	1	131567	Life before LCA of Cellular organisms - cellular organisms
ENSMUSG00000081984	1	131567	Life before LCA of Cellular organisms - cellular organisms
ENSMUSG00000046101	1	131567	Life before LCA of Cellular organisms - cellular organisms
ENSMUSG00000031438	1	131567	Life before LCA of Cellular organisms - cellular organisms
ENSMUSG00000042638	1	131567	Life before LCA of Cellular organisms - cellular organisms
ENSMUSG00000089960	1	131567	Life before LCA of Cellular organisms - cellular organisms
ENSMUSG00000035671	1	131567	Life before LCA of Cellular organisms - cellular organisms
ENSMUSG00000024207	1	131567	Life before LCA of Cellular organisms - cellular organisms
ENSMUSG00000007039	1	131567	Life before LCA of Cellular organisms - cellular organisms
ENSMUSG00000020159	1	131567	Life before LCA of Cellular organisms - cellular organisms
ENSMUSG00000032058	1	131567	Life before LCA of Cellular organisms - cellular organisms
ENSMUSG00000040213	1	131567	Life before LCA of Cellular organisms - cellular organisms
ENSMUSG00000032563	1	131567	Life before LCA of Cellular organisms - cellular organisms
ENSMUSG00000004996	1	131567	Life before LCA of Cellular organisms - cellular organisms
ENSMUSG00000041708	1	131567	Life before LCA of Cellular organisms - cellular organisms
ENSMUSG00000090841	1	131567	Life before LCA of Cellular organisms - cellular organisms
ENSMUSG00000017756	1	131567	Life before LCA of Cellular organisms - cellular organisms
ENSMUSG00000039824	1	131567	Life before LCA of Cellular organisms - cellular organisms
ENSMUSG00000028271	1	131567	Life before LCA of Cellular organisms - cellular organisms
ENSMUSG00000027198	1	131567	Life before LCA of Cellular organisms - cellular organisms
ENSMUSG00000034656	1	131567	Life before LCA of Cellular organisms - cellular organisms
ENSMUSG00000004591	1	131567	Life before LCA of Cellular organisms - cellular organisms
ENSMUSG00000069744	1	131567	Life before LCA of Cellular organisms - cellular organisms
ENSMUSG00000020834	1	131567	Life before LCA of Cellular organisms - cellular organisms
ENSMUSG00000092009	1	131567	Life before LCA of Cellular organisms - cellular organisms
ENSMUSG00000025781	1	131567	Life before LCA of Cellular organisms - cellular organisms
ENSMUSG00000073229	1	131567	Life before LCA of Cellular organisms - cellular organisms
ENSMUSG00000061390	1	131567	Life before LCA of Cellular organisms - cellular organisms
ENSMUSG00000031433	1	131567	Life before LCA of Cellular organisms - cellular organisms
ENSMUSG00000029767	1	131567	Life before LCA of Cellular organisms - cellular organisms
ENSMUSG00000035585	1	131567	Life before LCA of Cellular organisms - cellular organisms
ENSMUSG00000061981	1	131567	Life before LCA of Cellular organisms - cellular organisms
ENSMUSG00000024209	1	131567	Life before LCA of Cellular organisms - cellular organisms
ENSMUSG00000067851	1	131567	Life before LCA of Cellular organisms - cellular organisms
ENSMUSG00000049866	1	131567	Life before LCA of Cellular organisms - cellular organisms
ENSMUSG00000018574	1	131567	Life before LCA of Cellular organisms - cellular organisms
ENSMUSG00000078162	1	131567	Life before LCA of Cellular organisms - cellular organisms
ENSMUSG00000006333	1	131567	Life before LCA of Cellular organisms - cellular organisms
ENSMUSG00000018865	1	131567	Life before LCA of Cellular organisms - cellular organisms
ENSMUSG00000055013	1	131567	Life before LCA of Cellular organisms - cellular organisms
ENSMUSG00000030981	1	131567	Life before LCA of Cellular organisms - cellular organisms
ENSMUSG00000027646	1	131567	Life before LCA of Cellular organisms - cellular organisms
ENSMUSG00000040272	1	131567	Life before LCA of Cellular organisms - cellular organisms
ENSMUSG00000031432	1	131567	Life before LCA of Cellular organisms - cellular organisms
ENSMUSG00000001909	1	131567	Life before LCA of Cellular organisms - cellular organisms
ENSMUSG00000042501	1	131567	Life before LCA of Cellular organisms - cellular organisms
ENSMUSG00000021569	1	131567	Life before LCA of Cellular organisms - cellular organisms
ENSMUSG00000022437	1	131567	Life before LCA of Cellular organisms - cellular organisms
ENSMUSG00000019988	1	131567	Life before LCA of Cellular organisms - cellular organisms
ENSMUSG00000035032	1	131567	Life before LCA of Cellular organisms - cellular organisms
ENSMUSG00000067081	1	131567	Life before LCA of Cellular organisms - cellular organisms
ENSMUSG00000048960	1	131567	Life before LCA of Cellular organisms - cellular organisms
ENSMUSG00000024039	1	131567	Life before LCA of Cellular organisms - cellular organisms
ENSMUSG00000056025	1	131567	Life before LCA of Cellular organisms - cellular organisms
ENSMUSG00000063180	1	131567	Life before LCA of Cellular organisms - cellular organisms
ENSMUSG00000030979	1	131567	Life before LCA of Cellular organisms - cellular organisms
ENSMUSG00000003810	1	131567	Life before LCA of Cellular organisms - cellular organisms
ENSMUSG00000026301	1	131567	Life before LCA of Cellular organisms - cellular organisms
ENSMUSG00000036123	1	131567	Life before LCA of Cellular organisms - cellular organisms
ENSMUSG00000028262	1	131567	Life before LCA of Cellular organisms - cellular organisms
ENSMUSG00000048126	1	131567	Life before LCA of Cellular organisms - cellular organisms
ENSMUSG00000056427	1	131567	Life before LCA of Cellular organisms - cellular organisms
ENSMUSG00000073982	1	131567	Life before LCA of Cellular organisms - cellular organisms
ENSMUSG00000037033	1	131567	Life before LCA of Cellular organisms - cellular organisms
ENSMUSG00000039753	1	131567	Life before LCA of Cellular organisms - cellular organisms
ENSMUSG00000037112	1	131567	Life before LCA of Cellular organisms - cellular organisms
ENSMUSG00000007036	1	131567	Life before LCA of Cellular organisms - cellular organisms
ENSMUSG00000074195	1	131567	Life before LCA of Cellular organisms - cellular organisms
ENSMUSG00000016918	1	131567	Life before LCA of Cellular organisms - cellular organisms
ENSMUSG00000075023	1	131567	Life before LCA of Cellular organisms - cellular organisms
ENSMUSG00000030222	1	131567	Life before LCA of Cellular organisms - cellular organisms
ENSMUSG00000068547	1	131567	Life before LCA of Cellular organisms - cellular organisms
ENSMUSG00000031429	1	131567	Life before LCA of Cellular organisms - cellular organisms
ENSMUSG00000000290	1	131567	Life before LCA of Cellular organisms - cellular organisms
ENSMUSG00000029513	1	131567	Life before LCA of Cellular organisms - cellular organisms
ENSMUSG00000030223	1	131567	Life before LCA of Cellular organisms - cellular organisms
ENSMUSG00000028255	1	131567	Life before LCA of Cellular organisms - cellular organisms
ENSMUSG00000036960	1	131567	Life before LCA of Cellular organisms - cellular organisms
ENSMUSG00000030978	1	131567	Life before LCA of Cellular organisms - cellular organisms
ENSMUSG00000018846	1	131567	Life before LCA of Cellular organisms - cellular organisms
ENSMUSG00000037254	1	131567	Life before LCA of Cellular organisms - cellular organisms
ENSMUSG00000028256	1	131567	Life before LCA of Cellular organisms - cellular organisms
ENSMUSG00000051062	1	131567	Life before LCA of Cellular organisms - cellular organisms
ENSMUSG00000018848	1	131567	Life before LCA of Cellular organisms - cellular organisms
ENSMUSG00000031273	1	131567	Life before LCA of Cellular organisms - cellular organisms
ENSMUSG00000028480	1	131567	Life before LCA of Cellular organisms - cellular organisms
ENSMUSG00000030986	1	131567	Life before LCA of Cellular organisms - cellular organisms
ENSMUSG00000079278	1	131567	Life before LCA of Cellular organisms - cellular organisms
ENSMUSG00000026304	1	131567	Life before LCA of Cellular organisms - cellular organisms
ENSMUSG00000070999	1	131567	Life before LCA of Cellular organisms - cellular organisms
ENSMUSG00000049307	1	131567	Life before LCA of Cellular organisms - cellular organisms
ENSMUSG00000040174	1	131567	Life before LCA of Cellular organisms - cellular organisms
ENSMUSG00000026857	1	131567	Life before LCA of Cellular organisms - cellular organisms
ENSMUSG00000020832	1	131567	Life before LCA of Cellular organisms - cellular organisms
ENSMUSG00000031931	1	131567	Life before LCA of Cellular organisms - cellular organisms
ENSMUSG00000021576	1	131567	Life before LCA of Cellular organisms - cellular organisms
ENSMUSG00000028197	1	131567	Life before LCA of Cellular organisms - cellular organisms
ENSMUSG00000031928	1	131567	Life before LCA of Cellular organisms - cellular organisms
ENSMUSG00000021577	1	131567	Life before LCA of Cellular organisms - cellular organisms
ENSMUSG00000004285	1	131567	Life before LCA of Cellular organisms - cellular organisms
ENSMUSG00000028696	1	131567	Life before LCA of Cellular organisms - cellular organisms
ENSMUSG00000003814	1	131567	Life before LCA of Cellular organisms - cellular organisms
ENSMUSG00000059022	1	131567	Life before LCA of Cellular organisms - cellular organisms
ENSMUSG00000071415	1	131567	Life before LCA of Cellular organisms - cellular organisms
ENSMUSG00000002660	1	131567	Life before LCA of Cellular organisms - cellular organisms
ENSMUSG00000060594	1	131567	Life before LCA of Cellular organisms - cellular organisms
ENSMUSG00000020015	1	131567	Life before LCA of Cellular organisms - cellular organisms
ENSMUSG00000022434	1	131567	Life before LCA of Cellular organisms - cellular organisms
ENSMUSG00000003808	1	131567	Life before LCA of Cellular organisms - cellular organisms
ENSMUSG00000079228	1	131567	Life before LCA of Cellular organisms - cellular organisms
ENSMUSG00000028479	1	131567	Life before LCA of Cellular organisms - cellular organisms
ENSMUSG00000030224	1	131567	Life before LCA of Cellular organisms - cellular organisms
ENSMUSG00000002661	1	131567	Life before LCA of Cellular organisms - cellular organisms
ENSMUSG00000022432	1	131567	Life before LCA of Cellular organisms - cellular organisms
ENSMUSG00000049336	1	131567	Life before LCA of Cellular organisms - cellular organisms
ENSMUSG00000032570	1	131567	Life before LCA of Cellular organisms - cellular organisms
ENSMUSG00000030225	1	131567	Life before LCA of Cellular organisms - cellular organisms
ENSMUSG00000044378	1	131567	Life before LCA of Cellular organisms - cellular organisms
ENSMUSG00000028194	1	131567	Life before LCA of Cellular organisms - cellular organisms
ENSMUSG00000078289	1	131567	Life before LCA of Cellular organisms - cellular organisms
ENSMUSG00000006369	1	131567	Life before LCA of Cellular organisms - cellular organisms
ENSMUSG00000078308	1	131567	Life before LCA of Cellular organisms - cellular organisms
ENSMUSG00000020886	1	131567	Life before LCA of Cellular organisms - cellular organisms
ENSMUSG00000025364	1	131567	Life before LCA of Cellular organisms - cellular organisms
ENSMUSG00000008540	1	131567	Life before LCA of Cellular organisms - cellular organisms
ENSMUSG00000053111	1	131567	Life before LCA of Cellular organisms - cellular organisms
ENSMUSG00000025937	1	131567	Life before LCA of Cellular organisms - cellular organisms
ENSMUSG00000042032	1	131567	Life before LCA of Cellular organisms - cellular organisms
ENSMUSG00000026307	1	131567	Life before LCA of Cellular organisms - cellular organisms
ENSMUSG00000003809	1	131567	Life before LCA of Cellular organisms - cellular organisms
ENSMUSG00000054555	1	131567	Life before LCA of Cellular organisms - cellular organisms
ENSMUSG00000059565	1	131567	Life before LCA of Cellular organisms - cellular organisms
ENSMUSG00000061288	1	131567	Life before LCA of Cellular organisms - cellular organisms
ENSMUSG00000003812	1	131567	Life before LCA of Cellular organisms - cellular organisms
ENSMUSG00000025780	1	131567	Life before LCA of Cellular organisms - cellular organisms
ENSMUSG00000049515	1	131567	Life before LCA of Cellular organisms - cellular organisms
ENSMUSG00000062382	1	131567	Life before LCA of Cellular organisms - cellular organisms
ENSMUSG00000053693	1	131567	Life before LCA of Cellular organisms - cellular organisms
ENSMUSG00000035356	1	131567	Life before LCA of Cellular organisms - cellular organisms
ENSMUSG00000026308	1	131567	Life before LCA of Cellular organisms - cellular organisms
ENSMUSG00000032769	1	131567	Life before LCA of Cellular organisms - cellular organisms
ENSMUSG00000021583	1	131567	Life before LCA of Cellular organisms - cellular organisms
ENSMUSG00000036030	1	131567	Life before LCA of Cellular organisms - cellular organisms
ENSMUSG00000043432	1	131567	Life before LCA of Cellular organisms - cellular organisms
ENSMUSG00000073737	1	131567	Life before LCA of Cellular organisms - cellular organisms
ENSMUSG00000092083	1	131567	Life before LCA of Cellular organisms - cellular organisms
ENSMUSG00000026309	1	131567	Life before LCA of Cellular organisms - cellular organisms
[truncated: 20,774 more rows]

## Sheet: Human-Ens68
Ensembl Gene ID	Oldest Phylostratum	TaxID	Description
ENSG00000004059	1	131567	Life before LCA of Cellular organisms - cellular organisms
ENSG00000004478	1	131567	Life before LCA of Cellular organisms - cellular organisms
ENSG00000003137	1	131567	Life before LCA of Cellular organisms - cellular organisms
ENSG00000003509	1	131567	Life before LCA of Cellular organisms - cellular organisms
ENSG00000001036	1	131567	Life before LCA of Cellular organisms - cellular organisms
ENSG00000002587	1	131567	Life before LCA of Cellular organisms - cellular organisms
ENSG00000001626	1	131567	Life before LCA of Cellular organisms - cellular organisms
ENSG00000001630	1	131567	Life before LCA of Cellular organisms - cellular organisms
ENSG00000003989	1	131567	Life before LCA of Cellular organisms - cellular organisms
ENSG00000004799	1	131567	Life before LCA of Cellular organisms - cellular organisms
ENSG00000006451	1	131567	Life before LCA of Cellular organisms - cellular organisms
ENSG00000006625	1	131567	Life before LCA of Cellular organisms - cellular organisms
ENSG00000005175	1	131567	Life before LCA of Cellular organisms - cellular organisms
ENSG00000007001	1	131567	Life before LCA of Cellular organisms - cellular organisms
ENSG00000007038	1	131567	Life before LCA of Cellular organisms - cellular organisms
ENSG00000005448	1	131567	Life before LCA of Cellular organisms - cellular organisms
ENSG00000006282	1	131567	Life before LCA of Cellular organisms - cellular organisms
ENSG00000007376	1	131567	Life before LCA of Cellular organisms - cellular organisms
ENSG00000007520	1	131567	Life before LCA of Cellular organisms - cellular organisms
ENSG00000004779	1	131567	Life before LCA of Cellular organisms - cellular organisms
ENSG00000006047	1	131567	Life before LCA of Cellular organisms - cellular organisms
ENSG00000005882	1	131567	Life before LCA of Cellular organisms - cellular organisms
ENSG00000005884	1	131567	Life before LCA of Cellular organisms - cellular organisms
ENSG00000010626	1	131567	Life before LCA of Cellular organisms - cellular organisms
ENSG00000008405	1	131567	Life before LCA of Cellular organisms - cellular organisms
ENSG00000008438	1	131567	Life before LCA of Cellular organisms - cellular organisms
ENSG00000008118	1	131567	Life before LCA of Cellular organisms - cellular organisms
ENSG00000008988	1	131567	Life before LCA of Cellular organisms - cellular organisms
ENSG00000010219	1	131567	Life before LCA of Cellular organisms - cellular organisms
ENSG00000008394	1	131567	Life before LCA of Cellular organisms - cellular organisms
ENSG00000091704	1	131567	Life before LCA of Cellular organisms - cellular organisms
ENSG00000010017	1	131567	Life before LCA of Cellular organisms - cellular organisms
ENSG00000011485	1	131567	Life before LCA of Cellular organisms - cellular organisms
ENSG00000239672	1	131567	Life before LCA of Cellular organisms - cellular organisms
ENSG00000012983	1	131567	Life before LCA of Cellular organisms - cellular organisms
ENSG00000013583	1	131567	Life before LCA of Cellular organisms - cellular organisms
ENSG00000013563	1	131567	Life before LCA of Cellular organisms - cellular organisms
ENSG00000014919	1	131567	Life before LCA of Cellular organisms - cellular organisms
ENSG00000015532	1	131567	Life before LCA of Cellular organisms - cellular organisms
ENSG00000068438	1	131567	Life before LCA of Cellular organisms - cellular organisms
ENSG00000059915	1	131567	Life before LCA of Cellular organisms - cellular organisms
ENSG00000021488	1	131567	Life before LCA of Cellular organisms - cellular organisms
ENSG00000022355	1	131567	Life before LCA of Cellular organisms - cellular organisms
ENSG00000022567	1	131567	Life before LCA of Cellular organisms - cellular organisms
ENSG00000023734	1	131567	Life before LCA of Cellular organisms - cellular organisms
ENSG00000079112	1	131567	Life before LCA of Cellular organisms - cellular organisms
ENSG00000027847	1	131567	Life before LCA of Cellular organisms - cellular organisms
ENSG00000033122	1	131567	Life before LCA of Cellular organisms - cellular organisms
ENSG00000035681	1	131567	Life before LCA of Cellular organisms - cellular organisms
ENSG00000036473	1	131567	Life before LCA of Cellular organisms - cellular organisms
ENSG00000052841	1	131567	Life before LCA of Cellular organisms - cellular organisms
ENSG00000037757	1	131567	Life before LCA of Cellular organisms - cellular organisms
ENSG00000059588	1	131567	Life before LCA of Cellular organisms - cellular organisms
ENSG00000040608	1	131567	Life before LCA of Cellular organisms - cellular organisms
ENSG00000041357	1	131567	Life before LCA of Cellular organisms - cellular organisms
ENSG00000043514	1	131567	Life before LCA of Cellular organisms - cellular organisms
ENSG00000011465	1	131567	Life before LCA of Cellular organisms - cellular organisms
ENSG00000048544	1	131567	Life before LCA of Cellular organisms - cellular organisms
ENSG00000048545	1	131567	Life before LCA of Cellular organisms - cellular organisms
ENSG00000049541	1	131567	Life before LCA of Cellular organisms - cellular organisms
ENSG00000051620	1	131567	Life before LCA of Cellular organisms - cellular organisms
ENSG00000038295	1	131567	Life before LCA of Cellular organisms - cellular organisms
ENSG00000004897	1	131567	Life before LCA of Cellular organisms - cellular organisms
ENSG00000133597	1	131567	Life before LCA of Cellular organisms - cellular organisms
ENSG00000059804	1	131567	Life before LCA of Cellular organisms - cellular organisms
ENSG00000136960	1	131567	Life before LCA of Cellular organisms - cellular organisms
ENSG00000060140	1	131567	Life before LCA of Cellular organisms - cellular organisms
ENSG00000061273	1	131567	Life before LCA of Cellular organisms - cellular organisms
ENSG00000062725	1	131567	Life before LCA of Cellular organisms - cellular organisms
ENSG00000063177	1	131567	Life before LCA of Cellular organisms - cellular organisms
ENSG00000063180	1	131567	Life before LCA of Cellular organisms - cellular organisms
ENSG00000063241	1	131567	Life before LCA of Cellular organisms - cellular organisms
ENSG00000012124	1	131567	Life before LCA of Cellular organisms - cellular organisms
ENSG00000053918	1	131567	Life before LCA of Cellular organisms - cellular organisms
ENSG00000071575	1	131567	Life before LCA of Cellular organisms - cellular organisms
ENSG00000021776	1	131567	Life before LCA of Cellular organisms - cellular organisms
ENSG00000167759	1	131567	Life before LCA of Cellular organisms - cellular organisms
ENSG00000129437	1	131567	Life before LCA of Cellular organisms - cellular organisms
ENSG00000013275	1	131567	Life before LCA of Cellular organisms - cellular organisms
ENSG00000004660	1	131567	Life before LCA of Cellular organisms - cellular organisms
ENSG00000072818	1	131567	Life before LCA of Cellular organisms - cellular organisms
ENSG00000074771	1	131567	Life before LCA of Cellular organisms - cellular organisms
ENSG00000077063	1	131567	Life before LCA of Cellular organisms - cellular organisms
ENSG00000079616	1	131567	Life before LCA of Cellular organisms - cellular organisms
ENSG00000005001	1	131567	Life before LCA of Cellular organisms - cellular organisms
ENSG00000047188	1	131567	Life before LCA of Cellular organisms - cellular organisms
ENSG00000008300	1	131567	Life before LCA of Cellular organisms - cellular organisms
ENSG00000068976	1	131567	Life before LCA of Cellular organisms - cellular organisms
ENSG00000069399	1	131567	Life before LCA of Cellular organisms - cellular organisms
ENSG00000069424	1	131567	Life before LCA of Cellular organisms - cellular organisms
ENSG00000069943	1	131567	Life before LCA of Cellular organisms - cellular organisms
ENSG00000070886	1	131567	Life before LCA of Cellular organisms - cellular organisms
ENSG00000071539	1	131567	Life before LCA of Cellular organisms - cellular organisms
ENSG00000072682	1	131567	Life before LCA of Cellular organisms - cellular organisms
ENSG00000072506	1	131567	Life before LCA of Cellular organisms - cellular organisms
ENSG00000077009	1	131567	Life before LCA of Cellular organisms - cellular organisms
ENSG00000079337	1	131567	Life before LCA of Cellular organisms - cellular organisms
ENSG00000079999	1	131567	Life before LCA of Cellular organisms - cellular organisms
ENSG00000080511	1	131567	Life before LCA of Cellular organisms - cellular organisms
ENSG00000066583	1	131567	Life before LCA of Cellular organisms - cellular organisms
ENSG00000067445	1	131567	Life before LCA of Cellular organisms - cellular organisms
ENSG00000196689	1	131567	Life before LCA of Cellular organisms - cellular organisms
ENSG00000070669	1	131567	Life before LCA of Cellular organisms - cellular organisms
ENSG00000072210	1	131567	Life before LCA of Cellular organisms - cellular organisms
ENSG00000072786	1	131567	Life before LCA of Cellular organisms - cellular organisms
ENSG00000074410	1	131567	Life before LCA of Cellular organisms - cellular organisms
ENSG00000137764	1	131567	Life before LCA of Cellular organisms - cellular organisms
ENSG00000078237	1	131567	Life before LCA of Cellular organisms - cellular organisms
ENSG00000080618	1	131567	Life before LCA of Cellular organisms - cellular organisms
ENSG00000065883	1	131567	Life before LCA of Cellular organisms - cellular organisms
ENSG00000080200	1	131567	Life before LCA of Cellular organisms - cellular organisms
ENSG00000064763	1	131567	Life before LCA of Cellular organisms - cellular organisms
ENSG00000092529	1	131567	Life before LCA of Cellular organisms - cellular organisms
ENSG00000112782	1	131567	Life before LCA of Cellular organisms - cellular organisms
ENSG00000204147	1	131567	Life before LCA of Cellular organisms - cellular organisms
ENSG00000078098	1	131567	Life before LCA of Cellular organisms - cellular organisms
ENSG00000077150	1	131567	Life before LCA of Cellular organisms - cellular organisms
ENSG00000030304	1	131567	Life before LCA of Cellular organisms - cellular organisms
ENSG00000064601	1	131567	Life before LCA of Cellular organisms - cellular organisms
ENSG00000072110	1	131567	Life before LCA of Cellular organisms - cellular organisms
ENSG00000081237	1	131567	Life before LCA of Cellular organisms - cellular organisms
ENSG00000081791	1	131567	Life before LCA of Cellular organisms - cellular organisms
ENSG00000081800	1	131567	Life before LCA of Cellular organisms - cellular organisms
ENSG00000081818	1	131567	Life before LCA of Cellular organisms - cellular organisms
ENSG00000112852	1	131567	Life before LCA of Cellular organisms - cellular organisms
ENSG00000082146	1	131567	Life before LCA of Cellular organisms - cellular organisms
ENSG00000082458	1	131567	Life before LCA of Cellular organisms - cellular organisms
ENSG00000083444	1	131567	Life before LCA of Cellular organisms - cellular organisms
ENSG00000083720	1	131567	Life before LCA of Cellular organisms - cellular organisms
ENSG00000083845	1	131567	Life before LCA of Cellular organisms - cellular organisms
ENSG00000166391	1	131567	Life before LCA of Cellular organisms - cellular organisms
ENSG00000167580	1	131567	Life before LCA of Cellular organisms - cellular organisms
ENSG00000086189	1	131567	Life before LCA of Cellular organisms - cellular organisms
ENSG00000086232	1	131567	Life before LCA of Cellular organisms - cellular organisms
ENSG00000086288	1	131567	Life before LCA of Cellular organisms - cellular organisms
ENSG00000086506	1	131567	Life before LCA of Cellular organisms - cellular organisms
ENSG00000086548	1	131567	Life before LCA of Cellular organisms - cellular organisms
ENSG00000086696	1	131567	Life before LCA of Cellular organisms - cellular organisms
ENSG00000132470	1	131567	Life before LCA of Cellular organisms - cellular organisms
ENSG00000197208	1	131567	Life before LCA of Cellular organisms - cellular organisms
ENSG00000088002	1	131567	Life before LCA of Cellular organisms - cellular organisms
ENSG00000088305	1	131567	Life before LCA of Cellular organisms - cellular organisms
ENSG00000088320	1	131567	Life before LCA of Cellular organisms - cellular organisms
ENSG00000088808	1	131567	Life before LCA of Cellular organisms - cellular organisms
ENSG00000088827	1	131567	Life before LCA of Cellular organisms - cellular organisms
ENSG00000089022	1	131567	Life before LCA of Cellular organisms - cellular organisms
ENSG00000089163	1	131567	Life before LCA of Cellular organisms - cellular organisms
ENSG00000010256	1	131567	Life before LCA of Cellular organisms - cellular organisms
ENSG00000090006	1	131567	Life before LCA of Cellular organisms - cellular organisms
ENSG00000090659	1	131567	Life before LCA of Cellular organisms - cellular organisms
ENSG00000090863	1	131567	Life before LCA of Cellular organisms - cellular organisms
ENSG00000157426	1	131567	Life before LCA of Cellular organisms - cellular organisms
ENSG00000091140	1	131567	Life before LCA of Cellular organisms - cellular organisms
ENSG00000091262	1	131567	Life before LCA of Cellular organisms - cellular organisms
ENSG00000092009	1	131567	Life before LCA of Cellular organisms - cellular organisms
ENSG00000092094	1	131567	Life before LCA of Cellular organisms - cellular organisms
ENSG00000092531	1	131567	Life before LCA of Cellular organisms - cellular organisms
ENSG00000196465	1	131567	Life before LCA of Cellular organisms - cellular organisms
ENSG00000093010	1	131567	Life before LCA of Cellular organisms - cellular organisms
ENSG00000093217	1	131567	Life before LCA of Cellular organisms - cellular organisms
ENSG00000196344	1	131567	Life before LCA of Cellular organisms - cellular organisms
ENSG00000187758	1	131567	Life before LCA of Cellular organisms - cellular organisms
ENSG00000094804	1	131567	Life before LCA of Cellular organisms - cellular organisms
ENSG00000094914	1	131567	Life before LCA of Cellular organisms - cellular organisms
ENSG00000076321	1	131567	Life before LCA of Cellular organisms - cellular organisms
ENSG00000094963	1	131567	Life before LCA of Cellular organisms - cellular organisms
ENSG00000095059	1	131567	Life before LCA of Cellular organisms - cellular organisms
ENSG00000167964	1	131567	Life before LCA of Cellular organisms - cellular organisms
ENSG00000095380	1	131567	Life before LCA of Cellular organisms - cellular organisms
ENSG00000095917	1	131567	Life before LCA of Cellular organisms - cellular organisms
ENSG00000174156	1	131567	Life before LCA of Cellular organisms - cellular organisms
ENSG00000156711	1	131567	Life before LCA of Cellular organisms - cellular organisms
ENSG00000096150	1	131567	Life before LCA of Cellular organisms - cellular organisms
ENSG00000204463	1	131567	Life before LCA of Cellular organisms - cellular organisms
ENSG00000096171	1	131567	Life before LCA of Cellular organisms - cellular organisms
ENSG00000204314	1	131567	Life before LCA of Cellular organisms - cellular organisms
ENSG00000096717	1	131567	Life before LCA of Cellular organisms - cellular organisms
ENSG00000099624	1	131567	Life before LCA of Cellular organisms - cellular organisms
ENSG00000099715	1	131567	Life before LCA of Cellular organisms - cellular organisms
ENSG00000099769	1	131567	Life before LCA of Cellular organisms - cellular organisms
ENSG00000099797	1	131567	Life before LCA of Cellular organisms - cellular organisms
ENSG00000099817	1	131567	Life before LCA of Cellular organisms - cellular organisms
ENSG00000099821	1	131567	Life before LCA of Cellular organisms - cellular organisms
ENSG00000188130	1	131567	Life before LCA of Cellular organisms - cellular organisms
ENSG00000099937	1	131567	Life before LCA of Cellular organisms - cellular organisms
ENSG00000099949	1	131567	Life before LCA of Cellular organisms - cellular organisms
ENSG00000099953	1	131567	Life before LCA of Cellular organisms - cellular organisms
ENSG00000240972	1	131567	Life before LCA of Cellular organisms - cellular organisms
ENSG00000099974	1	131567	Life before LCA of Cellular organisms - cellular organisms
ENSG00000099977	1	131567	Life before LCA of Cellular organisms - cellular organisms
ENSG00000099984	1	131567	Life before LCA of Cellular organisms - cellular organisms
ENSG00000100030	1	131567	Life before LCA of Cellular organisms - cellular organisms
ENSG00000241360	1	131567	Life before LCA of Cellular organisms - cellular organisms
ENSG00000128203	1	131567	Life before LCA of Cellular organisms - cellular organisms
ENSG00000100122	1	131567	Life before LCA of Cellular organisms - cellular organisms
ENSG00000100124	1	131567	Life before LCA of Cellular organisms - cellular organisms
ENSG00000100138	1	131567	Life before LCA of Cellular organisms - cellular organisms
ENSG00000100206	1	131567	Life before LCA of Cellular organisms - cellular organisms
ENSG00000100209	1	131567	Life before LCA of Cellular organisms - cellular organisms
ENSG00000100220	1	131567	Life before LCA of Cellular organisms - cellular organisms
ENSG00000100226	1	131567	Life before LCA of Cellular organisms - cellular organisms
ENSG00000100253	1	131567	Life before LCA of Cellular organisms - cellular organisms
ENSG00000100258	1	131567	Life before LCA of Cellular organisms - cellular organisms
ENSG00000100292	1	131567	Life before LCA of Cellular organisms - cellular organisms
ENSG00000184117	1	131567	Life before LCA of Cellular organisms - cellular organisms
ENSG00000100297	1	131567	Life before LCA of Cellular organisms - cellular organisms
ENSG00000100299	1	131567	Life before LCA of Cellular organisms - cellular organisms
ENSG00000100302	1	131567	Life before LCA of Cellular organisms - cellular organisms
ENSG00000100304	1	131567	Life before LCA of Cellular organisms - cellular organisms
ENSG00000100312	1	131567	Life before LCA of Cellular organisms - cellular organisms
ENSG00000100314	1	131567	Life before LCA of Cellular organisms - cellular organisms
ENSG00000100348	1	131567	Life before LCA of Cellular organisms - cellular organisms
ENSG00000100350	1	131567	Life before LCA of Cellular organisms - cellular organisms
ENSG00000239900	1	131567	Life before LCA of Cellular organisms - cellular organisms
ENSG00000100376	1	131567	Life before LCA of Cellular organisms - cellular organisms
ENSG00000100380	1	131567	Life before LCA of Cellular organisms - cellular organisms
ENSG00000100399	1	131567	Life before LCA of Cellular organisms - cellular organisms
ENSG00000100412	1	131567	Life before LCA of Cellular organisms - cellular organisms
ENSG00000100417	1	131567	Life before LCA of Cellular organisms - cellular organisms
ENSG00000100422	1	131567	Life before LCA of Cellular organisms - cellular organisms
ENSG00000100429	1	131567	Life before LCA of Cellular organisms - cellular organisms
ENSG00000129465	1	131567	Life before LCA of Cellular organisms - cellular organisms
ENSG00000090060	1	131567	Life before LCA of Cellular organisms - cellular organisms
ENSG00000080824	1	131567	Life before LCA of Cellular organisms - cellular organisms
ENSG00000087303	1	131567	Life before LCA of Cellular organisms - cellular organisms
ENSG00000075413	1	131567	Life before LCA of Cellular organisms - cellular organisms
ENSG00000092201	1	131567	Life before LCA of Cellular organisms - cellular organisms
ENSG00000100439	1	131567	Life before LCA of Cellular organisms - cellular organisms
ENSG00000100442	1	131567	Life before LCA of Cellular organisms - cellular organisms
ENSG00000100448	1	131567	Life before LCA of Cellular organisms - cellular organisms
ENSG00000100450	1	131567	Life before LCA of Cellular organisms - cellular organisms
ENSG00000100453	1	131567	Life before LCA of Cellular organisms - cellular organisms
ENSG00000100462	1	131567	Life before LCA of Cellular organisms - cellular organisms
ENSG00000100473	1	131567	Life before LCA of Cellular organisms - cellular organisms
ENSG00000100490	1	131567	Life before LCA of Cellular organisms - cellular organisms
ENSG00000100504	1	131567	Life before LCA of Cellular organisms - cellular organisms
ENSG00000100522	1	131567	Life before LCA of Cellular organisms - cellular organisms
ENSG00000100554	1	131567	Life before LCA of Cellular organisms - cellular organisms
ENSG00000100567	1	131567	Life before LCA of Cellular organisms - cellular organisms
ENSG00000100577	1	131567	Life before LCA of Cellular organisms - cellular organisms
ENSG00000100591	1	131567	Life before LCA of Cellular organisms - cellular organisms
ENSG00000100596	1	131567	Life before LCA of Cellular organisms - cellular organisms
ENSG00000100601	1	131567	Life before LCA of Cellular organisms - cellular organisms
ENSG00000100612	1	131567	Life before LCA of Cellular organisms - cellular organisms
ENSG00000100652	1	131567	Life before LCA of Cellular organisms - cellular organisms
ENSG00000100664	1	131567	Life before LCA of Cellular organisms - cellular organisms
ENSG00000100678	1	131567	Life before LCA of Cellular organisms - cellular organisms
ENSG00000100714	1	131567	Life before LCA of Cellular organisms - cellular organisms
ENSG00000100749	1	131567	Life before LCA of Cellular organisms - cellular organisms
ENSG00000100823	1	131567	Life before LCA of Cellular organisms - cellular organisms
ENSG00000100836	1	131567	Life before LCA of Cellular organisms - cellular organisms
ENSG00000100883	1	131567	Life before LCA of Cellular organisms - cellular organisms
ENSG00000100889	1	131567	Life before LCA of Cellular organisms - cellular organisms
ENSG00000100906	1	131567	Life before LCA of Cellular organisms - cellular organisms
ENSG00000100949	1	131567	Life before LCA of Cellular organisms - cellular organisms
ENSG00000019186	1	131567	Life before LCA of Cellular organisms - cellular organisms
ENSG00000132670	1	131567	Life before LCA of Cellular organisms - cellular organisms
ENSG00000087586	1	131567	Life before LCA of Cellular organisms - cellular organisms
ENSG00000089012	1	131567	Life before LCA of Cellular organisms - cellular organisms
ENSG00000100983	1	131567	Life before LCA of Cellular organisms - cellular organisms
ENSG00000100994	1	131567	Life before LCA of Cellular organisms - cellular organisms
ENSG00000101074	1	131567	Life before LCA of Cellular organisms - cellular organisms
ENSG00000101104	1	131567	Life before LCA of Cellular organisms - cellular organisms
ENSG00000101138	1	131567	Life before LCA of Cellular organisms - cellular organisms
ENSG00000101160	1	131567	Life before LCA of Cellular organisms - cellular organisms
ENSG00000101162	1	131567	Life before LCA of Cellular organisms - cellular organisms
ENSG00000101210	1	131567	Life before LCA of Cellular organisms - cellular organisms
ENSG00000101213	1	131567	Life before LCA of Cellular organisms - cellular organisms
ENSG00000125508	1	131567	Life before LCA of Cellular organisms - cellular organisms
ENSG00000101255	1	131567	Life before LCA of Cellular organisms - cellular organisms
ENSG00000101266	1	131567	Life before LCA of Cellular organisms - cellular organisms
ENSG00000172264	1	131567	Life before LCA of Cellular organisms - cellular organisms
ENSG00000101335	1	131567	Life before LCA of Cellular organisms - cellular organisms
ENSG00000101391	1	131567	Life before LCA of Cellular organisms - cellular organisms
ENSG00000101444	1	131567	Life before LCA of Cellular organisms - cellular organisms
ENSG00000101446	1	131567	Life before LCA of Cellular organisms - cellular organisms
ENSG00000101473	1	131567	Life before LCA of Cellular organisms - cellular organisms
ENSG00000101474	1	131567	Life before LCA of Cellular organisms - cellular organisms
ENSG00000091164	1	131567	Life before LCA of Cellular organisms - cellular organisms
ENSG00000101608	1	131567	Life before LCA of Cellular organisms - cellular organisms
ENSG00000101751	1	131567	Life before LCA of Cellular organisms - cellular organisms
ENSG00000007952	1	131567	Life before LCA of Cellular organisms - cellular organisms
ENSG00000067829	1	131567	Life before LCA of Cellular organisms - cellular organisms
ENSG00000007350	1	131567	Life before LCA of Cellular organisms - cellular organisms
ENSG00000101825	1	131567	Life before LCA of Cellular organisms - cellular organisms
ENSG00000101843	1	131567	Life before LCA of Cellular organisms - cellular organisms
ENSG00000101846	1	131567	Life before LCA of Cellular organisms - cellular organisms
ENSG00000101849	1	131567	Life before LCA of Cellular organisms - cellular organisms
ENSG00000101890	1	131567	Life before LCA of Cellular organisms - cellular organisms
ENSG00000101916	1	131567	Life before LCA of Cellular organisms - cellular organisms
ENSG00000101940	1	131567	Life before LCA of Cellular organisms - cellular organisms
ENSG00000101958	1	131567	Life before LCA of Cellular organisms - cellular organisms
ENSG00000101981	1	131567	Life before LCA of Cellular organisms - cellular organisms
ENSG00000101986	1	131567	Life before LCA of Cellular organisms - cellular organisms
ENSG00000085185	1	131567	Life before LCA of Cellular organisms - cellular organisms
ENSG00000102057	1	131567	Life before LCA of Cellular organisms - cellular organisms
ENSG00000102128	1	131567	Life before LCA of Cellular organisms - cellular organisms
ENSG00000102195	1	131567	Life before LCA of Cellular organisms - cellular organisms
ENSG00000102313	1	131567	Life before LCA of Cellular organisms - cellular organisms
ENSG00000102393	1	131567	Life before LCA of Cellular organisms - cellular organisms
ENSG00000075673	1	131567	Life before LCA of Cellular organisms - cellular organisms
ENSG00000102575	1	131567	Life before LCA of Cellular organisms - cellular organisms
ENSG00000102796	1	131567	Life before LCA of Cellular organisms - cellular organisms
ENSG00000183747	1	131567	Life before LCA of Cellular organisms - cellular organisms
ENSG00000065057	1	131567	Life before LCA of Cellular organisms - cellular organisms
ENSG00000087245	1	131567	Life before LCA of Cellular organisms - cellular organisms
ENSG00000102879	1	131567	Life before LCA of Cellular organisms - cellular organisms
ENSG00000166743	1	131567	Life before LCA of Cellular organisms - cellular organisms
ENSG00000102967	1	131567	Life before LCA of Cellular organisms - cellular organisms
ENSG00000102978	1	131567	Life before LCA of Cellular organisms - cellular organisms
ENSG00000102996	1	131567	Life before LCA of Cellular organisms - cellular organisms
ENSG00000103023	1	131567	Life before LCA of Cellular organisms - cellular organisms
ENSG00000103024	1	131567	Life before LCA of Cellular organisms - cellular organisms
ENSG00000103056	1	131567	Life before LCA of Cellular organisms - cellular organisms
ENSG00000103064	1	131567	Life before LCA of Cellular organisms - cellular organisms
ENSG00000103066	1	131567	Life before LCA of Cellular organisms - cellular organisms
ENSG00000103089	1	131567	Life before LCA of Cellular organisms - cellular organisms
ENSG00000185615	1	131567	Life before LCA of Cellular organisms - cellular organisms
ENSG00000103152	1	131567	Life before LCA of Cellular organisms - cellular organisms
ENSG00000103160	1	131567	Life before LCA of Cellular organisms - cellular organisms
ENSG00000103202	1	131567	Life before LCA of Cellular organisms - cellular organisms
ENSG00000242612	1	131567	Life before LCA of Cellular organisms - cellular organisms
ENSG00000103254	1	131567	Life before LCA of Cellular organisms - cellular organisms
ENSG00000103266	1	131567	Life before LCA of Cellular organisms - cellular organisms
ENSG00000103269	1	131567	Life before LCA of Cellular organisms - cellular organisms
ENSG00000103316	1	131567	Life before LCA of Cellular organisms - cellular organisms
ENSG00000103326	1	131567	Life before LCA of Cellular organisms - cellular organisms
ENSG00000103375	1	131567	Life before LCA of Cellular organisms - cellular organisms
ENSG00000103415	1	131567	Life before LCA of Cellular organisms - cellular organisms
ENSG00000103502	1	131567	Life before LCA of Cellular organisms - cellular organisms
ENSG00000103546	1	131567	Life before LCA of Cellular organisms - cellular organisms
ENSG00000103569	1	131567	Life before LCA of Cellular organisms - cellular organisms
ENSG00000103653	1	131567	Life before LCA of Cellular organisms - cellular organisms
ENSG00000103707	1	131567	Life before LCA of Cellular organisms - cellular organisms
ENSG00000103811	1	131567	Life before LCA of Cellular organisms - cellular organisms
ENSG00000103888	1	131567	Life before LCA of Cellular organisms - cellular organisms
ENSG00000103966	1	131567	Life before LCA of Cellular organisms - cellular organisms
ENSG00000104064	1	131567	Life before LCA of Cellular organisms - cellular organisms
ENSG00000104129	1	131567	Life before LCA of Cellular organisms - cellular organisms
ENSG00000104140	1	131567	Life before LCA of Cellular organisms - cellular organisms
ENSG00000079459	1	131567	Life before LCA of Cellular organisms - cellular organisms
ENSG00000042832	1	131567	Life before LCA of Cellular organisms - cellular organisms
ENSG00000104221	1	131567	Life before LCA of Cellular organisms - cellular organisms
ENSG00000104312	1	131567	Life before LCA of Cellular organisms - cellular organisms
ENSG00000104324	1	131567	Life before LCA of Cellular organisms - cellular organisms
ENSG00000104325	1	131567	Life before LCA of Cellular organisms - cellular organisms
ENSG00000104368	1	131567	Life before LCA of Cellular organisms - cellular organisms
ENSG00000104381	1	131567	Life before LCA of Cellular organisms - cellular organisms
ENSG00000104490	1	131567	Life before LCA of Cellular organisms - cellular organisms
ENSG00000104524	1	131567	Life before LCA of Cellular organisms - cellular organisms
ENSG00000104671	1	131567	Life before LCA of Cellular organisms - cellular organisms
ENSG00000104687	1	131567	Life before LCA of Cellular organisms - cellular organisms
ENSG00000104695	1	131567	Life before LCA of Cellular organisms - cellular organisms
ENSG00000104722	1	131567	Life before LCA of Cellular organisms - cellular organisms
ENSG00000104756	1	131567	Life before LCA of Cellular organisms - cellular organisms
ENSG00000137802	1	131567	Life before LCA of Cellular organisms - cellular organisms
ENSG00000077348	1	131567	Life before LCA of Cellular organisms - cellular organisms
ENSG00000032444	1	131567	Life before LCA of Cellular organisms - cellular organisms
ENSG00000186529	1	131567	Life before LCA of Cellular organisms - cellular organisms
ENSG00000256087	1	131567	Life before LCA of Cellular organisms - cellular organisms
ENSG00000090920	1	131567	Life before LCA of Cellular organisms - cellular organisms
ENSG00000104774	1	131567	Life before LCA of Cellular organisms - cellular organisms
ENSG00000104808	1	131567	Life before LCA of Cellular organisms - cellular organisms
ENSG00000183207	1	131567	Life before LCA of Cellular organisms - cellular organisms
ENSG00000104823	1	131567	Life before LCA of Cellular organisms - cellular organisms
ENSG00000104835	1	131567	Life before LCA of Cellular organisms - cellular organisms
ENSG00000104848	1	131567	Life before LCA of Cellular organisms - cellular organisms
ENSG00000104852	1	131567	Life before LCA of Cellular organisms - cellular organisms
ENSG00000104866	1	131567	Life before LCA of Cellular organisms - cellular organisms
ENSG00000104879	1	131567	Life before LCA of Cellular organisms - cellular organisms
ENSG00000104884	1	131567	Life before LCA of Cellular organisms - cellular organisms
ENSG00000104888	1	131567	Life before LCA of Cellular organisms - cellular organisms
ENSG00000104889	1	131567	Life before LCA of Cellular organisms - cellular organisms
ENSG00000104907	1	131567	Life before LCA of Cellular organisms - cellular organisms
ENSG00000104969	1	131567	Life before LCA of Cellular organisms - cellular organisms
ENSG00000186115	1	131567	Life before LCA of Cellular organisms - cellular organisms
ENSG00000105131	1	131567	Life before LCA of Cellular organisms - cellular organisms
ENSG00000105143	1	131567	Life before LCA of Cellular organisms - cellular organisms
ENSG00000105185	1	131567	Life before LCA of Cellular organisms - cellular organisms
ENSG00000105202	1	131567	Life before LCA of Cellular organisms - cellular organisms
ENSG00000105204	1	131567	Life before LCA of Cellular organisms - cellular organisms
ENSG00000105258	1	131567	Life before LCA of Cellular organisms - cellular organisms
ENSG00000105372	1	131567	Life before LCA of Cellular organisms - cellular organisms
ENSG00000105398	1	131567	Life before LCA of Cellular organisms - cellular organisms
ENSG00000105509	1	131567	Life before LCA of Cellular organisms - cellular organisms
ENSG00000105514	1	131567	Life before LCA of Cellular organisms - cellular organisms
ENSG00000105519	1	131567	Life before LCA of Cellular organisms - cellular organisms
ENSG00000105607	1	131567	Life before LCA of Cellular organisms - cellular organisms
ENSG00000105612	1	131567	Life before LCA of Cellular organisms - cellular organisms
ENSG00000105641	1	131567	Life before LCA of Cellular organisms - cellular organisms
ENSG00000105649	1	131567	Life before LCA of Cellular organisms - cellular organisms
ENSG00000105663	1	131567	Life before LCA of Cellular organisms - cellular organisms
ENSG00000105664	1	131567	Life before LCA of Cellular organisms - cellular organisms
ENSG00000105679	1	131567	Life before LCA of Cellular organisms - cellular organisms
ENSG00000105701	1	131567	Life before LCA of Cellular organisms - cellular organisms
ENSG00000105723	1	131567	Life before LCA of Cellular organisms - cellular organisms
ENSG00000005421	1	131567	Life before LCA of Cellular organisms - cellular organisms
ENSG00000021461	1	131567	Life before LCA of Cellular organisms - cellular organisms
ENSG00000033050	1	131567	Life before LCA of Cellular organisms - cellular organisms
ENSG00000019991	1	131567	Life before LCA of Cellular organisms - cellular organisms
ENSG00000091136	1	131567	Life before LCA of Cellular organisms - cellular organisms
ENSG00000158516	1	131567	Life before LCA of Cellular organisms - cellular organisms
ENSG00000128510	1	131567	Life before LCA of Cellular organisms - cellular organisms
ENSG00000105793	1	131567	Life before LCA of Cellular organisms - cellular organisms
ENSG00000105825	1	131567	Life before LCA of Cellular organisms - cellular organisms
ENSG00000105835	1	131567	Life before LCA of Cellular organisms - cellular organisms
ENSG00000105854	1	131567	Life before LCA of Cellular organisms - cellular organisms
ENSG00000105855	1	131567	Life before LCA of Cellular organisms - cellular organisms
ENSG00000105926	1	131567	Life before LCA of Cellular organisms - cellular organisms
ENSG00000105953	1	131567	Life before LCA of Cellular organisms - cellular organisms
ENSG00000106077	1	131567	Life before LCA of Cellular organisms - cellular organisms
ENSG00000106080	1	131567	Life before LCA of Cellular organisms - cellular organisms
ENSG00000106100	1	131567	Life before LCA of Cellular organisms - cellular organisms
ENSG00000106258	1	131567	Life before LCA of Cellular organisms - cellular organisms
ENSG00000106327	1	131567	Life before LCA of Cellular organisms - cellular organisms
ENSG00000106333	1	131567	Life before LCA of Cellular organisms - cellular organisms
ENSG00000106344	1	131567	Life before LCA of Cellular organisms - cellular organisms
ENSG00000106366	1	131567	Life before LCA of Cellular organisms - cellular organisms
ENSG00000106384	1	131567	Life before LCA of Cellular organisms - cellular organisms
ENSG00000106397	1	131567	Life before LCA of Cellular organisms - cellular organisms
ENSG00000106436	1	131567	Life before LCA of Cellular organisms - cellular organisms
ENSG00000106462	1	131567	Life before LCA of Cellular organisms - cellular organisms
ENSG00000106484	1	131567	Life before LCA of Cellular organisms - cellular organisms
ENSG00000106588	1	131567	Life before LCA of Cellular organisms - cellular organisms
ENSG00000106608	1	131567	Life before LCA of Cellular organisms - cellular organisms
ENSG00000106624	1	131567	Life before LCA of Cellular organisms - cellular organisms
ENSG00000106631	1	131567	Life before LCA of Cellular organisms - cellular organisms
ENSG00000106633	1	131567	Life before LCA of Cellular organisms - cellular organisms
ENSG00000095303	1	131567	Life before LCA of Cellular organisms - cellular organisms
ENSG00000106692	1	131567	Life before LCA of Cellular organisms - cellular organisms
ENSG00000106804	1	131567	Life before LCA of Cellular organisms - cellular organisms
ENSG00000106992	1	131567	Life before LCA of Cellular organisms - cellular organisms
ENSG00000107105	1	131567	Life before LCA of Cellular organisms - cellular organisms
ENSG00000107223	1	131567	Life before LCA of Cellular organisms - cellular organisms
ENSG00000107290	1	131567	Life before LCA of Cellular organisms - cellular organisms
ENSG00000095596	1	131567	Life before LCA of Cellular organisms - cellular organisms
ENSG00000107618	1	131567	Life before LCA of Cellular organisms - cellular organisms
ENSG00000107669	1	131567	Life before LCA of Cellular organisms - cellular organisms
ENSG00000107736	1	131567	Life before LCA of Cellular organisms - cellular organisms
ENSG00000107779	1	131567	Life before LCA of Cellular organisms - cellular organisms
ENSG00000107872	1	131567	Life before LCA of Cellular organisms - cellular organisms
ENSG00000107959	1	131567	Life before LCA of Cellular organisms - cellular organisms
ENSG00000108176	1	131567	Life before LCA of Cellular organisms - cellular organisms
ENSG00000108179	1	131567	Life before LCA of Cellular organisms - cellular organisms
ENSG00000005381	1	131567	Life before LCA of Cellular organisms - cellular organisms
ENSG00000073969	1	131567	Life before LCA of Cellular organisms - cellular organisms
ENSG00000005100	1	131567	Life before LCA of Cellular organisms - cellular organisms
ENSG00000011260	1	131567	Life before LCA of Cellular organisms - cellular organisms
ENSG00000121053	1	131567	Life before LCA of Cellular organisms - cellular organisms
ENSG00000108255	1	131567	Life before LCA of Cellular organisms - cellular organisms
ENSG00000108262	1	131567	Life before LCA of Cellular organisms - cellular organisms
ENSG00000108294	1	131567	Life before LCA of Cellular organisms - cellular organisms
ENSG00000108298	1	131567	Life before LCA of Cellular organisms - cellular organisms
ENSG00000197417	1	131567	Life before LCA of Cellular organisms - cellular organisms
ENSG00000108439	1	131567	Life before LCA of Cellular organisms - cellular organisms
ENSG00000108443	1	131567	Life before LCA of Cellular organisms - cellular organisms
ENSG00000108474	1	131567	Life before LCA of Cellular organisms - cellular organisms
ENSG00000108479	1	131567	Life before LCA of Cellular organisms - cellular organisms
ENSG00000108551	1	131567	Life before LCA of Cellular organisms - cellular organisms
ENSG00000108582	1	131567	Life before LCA of Cellular organisms - cellular organisms
ENSG00000108591	1	131567	Life before LCA of Cellular organisms - cellular organisms
ENSG00000108602	1	131567	Life before LCA of Cellular organisms - cellular organisms
ENSG00000108654	1	131567	Life before LCA of Cellular organisms - cellular organisms
ENSG00000108759	1	131567	Life before LCA of Cellular organisms - cellular organisms
ENSG00000108784	1	131567	Life before LCA of Cellular organisms - cellular organisms
ENSG00000108786	1	131567	Life before LCA of Cellular organisms - cellular organisms
ENSG00000108821	1	131567	Life before LCA of Cellular organisms - cellular organisms
ENSG00000108826	1	131567	Life before LCA of Cellular organisms - cellular organisms
ENSG00000108829	1	131567	Life before LCA of Cellular organisms - cellular organisms
ENSG00000108830	1	131567	Life before LCA of Cellular organisms - cellular organisms
ENSG00000108840	1	131567	Life before LCA of Cellular organisms - cellular organisms
ENSG00000108861	1	131567	Life before LCA of Cellular organisms - cellular organisms
ENSG00000109107	1	131567	Life before LCA of Cellular organisms - cellular organisms
ENSG00000109113	1	131567	Life before LCA of Cellular organisms - cellular organisms
ENSG00000002549	1	131567	Life before LCA of Cellular organisms - cellular organisms
ENSG00000109182	1	131567	Life before LCA of Cellular organisms - cellular organisms
ENSG00000109193	1	131567	Life before LCA of Cellular organisms - cellular organisms
ENSG00000109320	1	131567	Life before LCA of Cellular organisms - cellular organisms
ENSG00000109323	1	131567	Life before LCA of Cellular organisms - cellular organisms
ENSG00000109466	1	131567	Life before LCA of Cellular organisms - cellular organisms
ENSG00000109576	1	131567	Life before LCA of Cellular organisms - cellular organisms
ENSG00000134333	1	131567	Life before LCA of Cellular organisms - cellular organisms
ENSG00000109846	1	131567	Life before LCA of Cellular organisms - cellular organisms
ENSG00000109861	1	131567	Life before LCA of Cellular organisms - cellular organisms
ENSG00000109917	1	131567	Life before LCA of Cellular organisms - cellular organisms
ENSG00000109971	1	131567	Life before LCA of Cellular organisms - cellular organisms
ENSG00000110060	1	131567	Life before LCA of Cellular organisms - cellular organisms
ENSG00000110107	1	131567	Life before LCA of Cellular organisms - cellular organisms
ENSG00000110328	1	131567	Life before LCA of Cellular organisms - cellular organisms
ENSG00000110435	1	131567	Life before LCA of Cellular organisms - cellular organisms
ENSG00000110446	1	131567	Life before LCA of Cellular organisms - cellular organisms
ENSG00000062282	1	131567	Life before LCA of Cellular organisms - cellular organisms
ENSG00000110700	1	131567	Life before LCA of Cellular organisms - cellular organisms
ENSG00000261701	1	131567	Life before LCA of Cellular organisms - cellular organisms
ENSG00000060138	1	131567	Life before LCA of Cellular organisms - cellular organisms
ENSG00000013573	1	131567	Life before LCA of Cellular organisms - cellular organisms
ENSG00000075856	1	131567	Life before LCA of Cellular organisms - cellular organisms
ENSG00000013503	1	131567	Life before LCA of Cellular organisms - cellular organisms
ENSG00000110887	1	131567	Life before LCA of Cellular organisms - cellular organisms
ENSG00000110917	1	131567	Life before LCA of Cellular organisms - cellular organisms
ENSG00000110921	1	131567	Life before LCA of Cellular organisms - cellular organisms
ENSG00000111012	1	131567	Life before LCA of Cellular organisms - cellular organisms
ENSG00000111144	1	131567	Life before LCA of Cellular organisms - cellular organisms
ENSG00000111231	1	131567	Life before LCA of Cellular organisms - cellular organisms
ENSG00000111245	1	131567	Life before LCA of Cellular organisms - cellular organisms
ENSG00000111266	1	131567	Life before LCA of Cellular organisms - cellular organisms
ENSG00000111325	1	131567	Life before LCA of Cellular organisms - cellular organisms
ENSG00000111361	1	131567	Life before LCA of Cellular organisms - cellular organisms
ENSG00000111405	1	131567	Life before LCA of Cellular organisms - cellular organisms
ENSG00000111445	1	131567	Life before LCA of Cellular organisms - cellular organisms
ENSG00000111615	1	131567	Life before LCA of Cellular organisms - cellular organisms
ENSG00000111640	1	131567	Life before LCA of Cellular organisms - cellular organisms
ENSG00000111664	1	131567	Life before LCA of Cellular organisms - cellular organisms
ENSG00000111666	1	131567	Life before LCA of Cellular organisms - cellular organisms
ENSG00000111669	1	131567	Life before LCA of Cellular organisms - cellular organisms
ENSG00000111674	1	131567	Life before LCA of Cellular organisms - cellular organisms
ENSG00000111716	1	131567	Life before LCA of Cellular organisms - cellular organisms
ENSG00000111725	1	131567	Life before LCA of Cellular organisms - cellular organisms
ENSG00000111726	1	131567	Life before LCA of Cellular organisms - cellular organisms
ENSG00000111727	1	131567	Life before LCA of Cellular organisms - cellular organisms
ENSG00000111729	1	131567	Life before LCA of Cellular organisms - cellular organisms
ENSG00000111737	1	131567	Life before LCA of Cellular organisms - cellular organisms
ENSG00000111786	1	131567	Life before LCA of Cellular organisms - cellular organisms
ENSG00000009765	1	131567	Life before LCA of Cellular organisms - cellular organisms
ENSG00000010810	1	131567	Life before LCA of Cellular organisms - cellular organisms
ENSG00000111911	1	131567	Life before LCA of Cellular organisms - cellular organisms
ENSG00000184494	1	131567	Life before LCA of Cellular organisms - cellular organisms
ENSG00000112062	1	131567	Life before LCA of Cellular organisms - cellular organisms
ENSG00000112077	1	131567	Life before LCA of Cellular organisms - cellular organisms
ENSG00000112079	1	131567	Life before LCA of Cellular organisms - cellular organisms
ENSG00000255587	1	131567	Life before LCA of Cellular organisms - cellular organisms
ENSG00000112118	1	131567	Life before LCA of Cellular organisms - cellular organisms
ENSG00000112234	1	131567	Life before LCA of Cellular organisms - cellular organisms
ENSG00000112293	1	131567	Life before LCA of Cellular organisms - cellular organisms
ENSG00000112304	1	131567	Life before LCA of Cellular organisms - cellular organisms
ENSG00000112306	1	131567	Life before LCA of Cellular organisms - cellular organisms
ENSG00000112474	1	131567	Life before LCA of Cellular organisms - cellular organisms
ENSG00000112592	1	131567	Life before LCA of Cellular organisms - cellular organisms
ENSG00000112599	1	131567	Life before LCA of Cellular organisms - cellular organisms
ENSG00000112651	1	131567	Life before LCA of Cellular organisms - cellular organisms
ENSG00000112655	1	131567	Life before LCA of Cellular organisms - cellular organisms
ENSG00000112667	1	131567	Life before LCA of Cellular organisms - cellular organisms
ENSG00000112742	1	131567	Life before LCA of Cellular organisms - cellular organisms
ENSG00000112796	1	131567	Life before LCA of Cellular organisms - cellular organisms
ENSG00000112818	1	131567	Life before LCA of Cellular organisms - cellular organisms
ENSG00000039123	1	131567	Life before LCA of Cellular organisms - cellular organisms
ENSG00000011083	1	131567	Life before LCA of Cellular organisms - cellular organisms
ENSG00000112855	1	131567	Life before LCA of Cellular organisms - cellular organisms
ENSG00000112874	1	131567	Life before LCA of Cellular organisms - cellular organisms
ENSG00000113073	1	131567	Life before LCA of Cellular organisms - cellular organisms
ENSG00000113083	1	131567	Life before LCA of Cellular organisms - cellular organisms
ENSG00000113088	1	131567	Life before LCA of Cellular organisms - cellular organisms
ENSG00000113100	1	131567	Life before LCA of Cellular organisms - cellular organisms
ENSG00000113205	1	131567	Life before LCA of Cellular organisms - cellular organisms
ENSG00000113209	1	131567	Life before LCA of Cellular organisms - cellular organisms
ENSG00000113211	1	131567	Life before LCA of Cellular organisms - cellular organisms
ENSG00000113212	1	131567	Life before LCA of Cellular organisms - cellular organisms
ENSG00000113248	1	131567	Life before LCA of Cellular organisms - cellular organisms
ENSG00000113262	1	131567	Life before LCA of Cellular organisms - cellular organisms
ENSG00000113272	1	131567	Life before LCA of Cellular organisms - cellular organisms
ENSG00000113312	1	131567	Life before LCA of Cellular organisms - cellular organisms
ENSG00000113441	1	131567	Life before LCA of Cellular organisms - cellular organisms
ENSG00000113492	1	131567	Life before LCA of Cellular organisms - cellular organisms
ENSG00000113555	1	131567	Life before LCA of Cellular organisms - cellular organisms
ENSG00000113595	1	131567	Life before LCA of Cellular organisms - cellular organisms
ENSG00000113643	1	131567	Life before LCA of Cellular organisms - cellular organisms
ENSG00000013293	1	131567	Life before LCA of Cellular organisms - cellular organisms
ENSG00000076242	1	131567	Life before LCA of Cellular organisms - cellular organisms
ENSG00000068078	1	131567	Life before LCA of Cellular organisms - cellular organisms
ENSG00000113790	1	131567	Life before LCA of Cellular organisms - cellular organisms
ENSG00000113851	1	131567	Life before LCA of Cellular organisms - cellular organisms
ENSG00000114268	1	131567	Life before LCA of Cellular organisms - cellular organisms
ENSG00000114450	1	131567	Life before LCA of Cellular organisms - cellular organisms
ENSG00000114491	1	131567	Life before LCA of Cellular organisms - cellular organisms
ENSG00000114626	1	131567	Life before LCA of Cellular organisms - cellular organisms
ENSG00000114648	1	131567	Life before LCA of Cellular organisms - cellular organisms
ENSG00000114735	1	131567	Life before LCA of Cellular organisms - cellular organisms
ENSG00000114767	1	131567	Life before LCA of Cellular organisms - cellular organisms
ENSG00000114771	1	131567	Life before LCA of Cellular organisms - cellular organisms
ENSG00000114854	1	131567	Life before LCA of Cellular organisms - cellular organisms
ENSG00000114857	1	131567	Life before LCA of Cellular organisms - cellular organisms
ENSG00000114904	1	131567	Life before LCA of Cellular organisms - cellular organisms
ENSG00000085449	1	131567	Life before LCA of Cellular organisms - cellular organisms
ENSG00000055332	1	131567	Life before LCA of Cellular organisms - cellular organisms
ENSG00000021826	1	131567	Life before LCA of Cellular organisms - cellular organisms
ENSG00000071626	1	131567	Life before LCA of Cellular organisms - cellular organisms
ENSG00000079785	1	131567	Life before LCA of Cellular organisms - cellular organisms
ENSG00000079150	1	131567	Life before LCA of Cellular organisms - cellular organisms
ENSG00000014641	1	131567	Life before LCA of Cellular organisms - cellular organisms
ENSG00000095002	1	131567	Life before LCA of Cellular organisms - cellular organisms
ENSG00000003436	1	131567	Life before LCA of Cellular organisms - cellular organisms
ENSG00000023228	1	131567	Life before LCA of Cellular organisms - cellular organisms
ENSG00000018280	1	131567	Life before LCA of Cellular organisms - cellular organisms
ENSG00000084674	1	131567	Life before LCA of Cellular organisms - cellular organisms
ENSG00000114999	1	131567	Life before LCA of Cellular organisms - cellular organisms
ENSG00000115042	1	131567	Life before LCA of Cellular organisms - cellular organisms
ENSG00000115128	1	131567	Life before LCA of Cellular organisms - cellular organisms
ENSG00000115194	1	131567	Life before LCA of Cellular organisms - cellular organisms
ENSG00000115211	1	131567	Life before LCA of Cellular organisms - cellular organisms
ENSG00000115216	1	131567	Life before LCA of Cellular organisms - cellular organisms
ENSG00000115232	1	131567	Life before LCA of Cellular organisms - cellular organisms
ENSG00000115268	1	131567	Life before LCA of Cellular organisms - cellular organisms
ENSG00000115282	1	131567	Life before LCA of Cellular organisms - cellular organisms
ENSG00000115286	1	131567	Life before LCA of Cellular organisms - cellular organisms
ENSG00000115361	1	131567	Life before LCA of Cellular organisms - cellular organisms
ENSG00000115365	1	131567	Life before LCA of Cellular organisms - cellular organisms
ENSG00000115386	1	131567	Life before LCA of Cellular organisms - cellular organisms
ENSG00000115474	1	131567	Life before LCA of Cellular organisms - cellular organisms
ENSG00000115486	1	131567	Life before LCA of Cellular organisms - cellular organisms
ENSG00000115488	1	131567	Life before LCA of Cellular organisms - cellular organisms
ENSG00000115541	1	131567	Life before LCA of Cellular organisms - cellular organisms
ENSG00000115592	1	131567	Life before LCA of Cellular organisms - cellular organisms
ENSG00000115616	1	131567	Life before LCA of Cellular organisms - cellular organisms
ENSG00000172232	1	131567	Life before LCA of Cellular organisms - cellular organisms
ENSG00000115685	1	131567	Life before LCA of Cellular organisms - cellular organisms
ENSG00000115687	1	131567	Life before LCA of Cellular organisms - cellular organisms
ENSG00000115718	1	131567	Life before LCA of Cellular organisms - cellular organisms
ENSG00000115758	1	131567	Life before LCA of Cellular organisms - cellular organisms
ENSG00000115825	1	131567	Life before LCA of Cellular organisms - cellular organisms
ENSG00000115841	1	131567	Life before LCA of Cellular organisms - cellular organisms
ENSG00000115902	1	131567	Life before LCA of Cellular organisms - cellular organisms
ENSG00000221823	1	131567	Life before LCA of Cellular organisms - cellular organisms
ENSG00000196415	1	131567	Life before LCA of Cellular organisms - cellular organisms
ENSG00000116032	1	131567	Life before LCA of Cellular organisms - cellular organisms
ENSG00000116039	1	131567	Life before LCA of Cellular organisms - cellular organisms
ENSG00000116062	1	131567	Life before LCA of Cellular organisms - cellular organisms
ENSG00000116096	1	131567	Life before LCA of Cellular organisms - cellular organisms
ENSG00000011021	1	131567	Life before LCA of Cellular organisms - cellular organisms
ENSG00000074800	1	131567	Life before LCA of Cellular organisms - cellular organisms
ENSG00000097046	1	131567	Life before LCA of Cellular organisms - cellular organisms
ENSG00000031698	1	131567	Life before LCA of Cellular organisms - cellular organisms
ENSG00000016490	1	131567	Life before LCA of Cellular organisms - cellular organisms
ENSG00000116176	1	131567	Life before LCA of Cellular organisms - cellular organisms
ENSG00000116455	1	131567	Life before LCA of Cellular organisms - cellular organisms
ENSG00000116688	1	131567	Life before LCA of Cellular organisms - cellular organisms
ENSG00000116874	1	131567	Life before LCA of Cellular organisms - cellular organisms
ENSG00000203857	1	131567	Life before LCA of Cellular organisms - cellular organisms
ENSG00000116981	1	131567	Life before LCA of Cellular organisms - cellular organisms
ENSG00000053371	1	131567	Life before LCA of Cellular organisms - cellular organisms
ENSG00000117280	1	131567	Life before LCA of Cellular organisms - cellular organisms
ENSG00000117305	1	131567	Life before LCA of Cellular organisms - cellular organisms
ENSG00000117385	1	131567	Life before LCA of Cellular organisms - cellular organisms
ENSG00000117410	1	131567	Life before LCA of Cellular organisms - cellular organisms
ENSG00000117507	1	131567	Life before LCA of Cellular organisms - cellular organisms
ENSG00000117682	1	131567	Life before LCA of Cellular organisms - cellular organisms
ENSG00000117834	1	131567	Life before LCA of Cellular organisms - cellular organisms
ENSG00000118004	1	131567	Life before LCA of Cellular organisms - cellular organisms
ENSG00000118017	1	131567	Life before LCA of Cellular organisms - cellular organisms
ENSG00000118113	1	131567	Life before LCA of Cellular organisms - cellular organisms
ENSG00000118160	1	131567	Life before LCA of Cellular organisms - cellular organisms
ENSG00000138363	1	131567	Life before LCA of Cellular organisms - cellular organisms
ENSG00000118271	1	131567	Life before LCA of Cellular organisms - cellular organisms
ENSG00000118276	1	131567	Life before LCA of Cellular organisms - cellular organisms
ENSG00000028839	1	131567	Life before LCA of Cellular organisms - cellular organisms
ENSG00000189007	1	131567	Life before LCA of Cellular organisms - cellular organisms
ENSG00000118515	1	131567	Life before LCA of Cellular organisms - cellular organisms
ENSG00000118680	1	131567	Life before LCA of Cellular organisms - cellular organisms
ENSG00000118777	1	131567	Life before LCA of Cellular organisms - cellular organisms
ENSG00000118804	1	131567	Life before LCA of Cellular organisms - cellular organisms
ENSG00000172955	1	131567	Life before LCA of Cellular organisms - cellular organisms
ENSG00000173221	1	131567	Life before LCA of Cellular organisms - cellular organisms
ENSG00000119125	1	131567	Life before LCA of Cellular organisms - cellular organisms
ENSG00000119203	1	131567	Life before LCA of Cellular organisms - cellular organisms
ENSG00000111364	1	131567	Life before LCA of Cellular organisms - cellular organisms
ENSG00000106853	1	131567	Life before LCA of Cellular organisms - cellular organisms
ENSG00000119321	1	131567	Life before LCA of Cellular organisms - cellular organisms
ENSG00000119431	1	131567	Life before LCA of Cellular organisms - cellular organisms
ENSG00000119541	1	131567	Life before LCA of Cellular organisms - cellular organisms
ENSG00000242550	1	131567	Life before LCA of Cellular organisms - cellular organisms
ENSG00000063761	1	131567	Life before LCA of Cellular organisms - cellular organisms
ENSG00000119638	1	131567	Life before LCA of Cellular organisms - cellular organisms
ENSG00000119640	1	131567	Life before LCA of Cellular organisms - cellular organisms
ENSG00000119673	1	131567	Life before LCA of Cellular organisms - cellular organisms
ENSG00000119684	1	131567	Life before LCA of Cellular organisms - cellular organisms
ENSG00000119686	1	131567	Life before LCA of Cellular organisms - cellular organisms
ENSG00000119705	1	131567	Life before LCA of Cellular organisms - cellular organisms
ENSG00000119723	1	131567	Life before LCA of Cellular organisms - cellular organisms
ENSG00000115421	1	131567	Life before LCA of Cellular organisms - cellular organisms
ENSG00000115129	1	131567	Life before LCA of Cellular organisms - cellular organisms
ENSG00000119729	1	131567	Life before LCA of Cellular organisms - cellular organisms
ENSG00000119778	1	131567	Life before LCA of Cellular organisms - cellular organisms
ENSG00000182333	1	131567	Life before LCA of Cellular organisms - cellular organisms
ENSG00000119938	1	131567	Life before LCA of Cellular organisms - cellular organisms
ENSG00000119969	1	131567	Life before LCA of Cellular organisms - cellular organisms
ENSG00000120049	1	131567	Life before LCA of Cellular organisms - cellular organisms
ENSG00000120129	1	131567	Life before LCA of Cellular organisms - cellular organisms
ENSG00000120137	1	131567	Life before LCA of Cellular organisms - cellular organisms
ENSG00000120256	1	131567	Life before LCA of Cellular organisms - cellular organisms
ENSG00000120322	1	131567	Life before LCA of Cellular organisms - cellular organisms
ENSG00000120324	1	131567	Life before LCA of Cellular organisms - cellular organisms
ENSG00000120327	1	131567	Life before LCA of Cellular organisms - cellular organisms
ENSG00000120328	1	131567	Life before LCA of Cellular organisms - cellular organisms
ENSG00000117593	1	131567	Life before LCA of Cellular organisms - cellular organisms
ENSG00000120332	1	131567	Life before LCA of Cellular organisms - cellular organisms
ENSG00000120440	1	131567	Life before LCA of Cellular organisms - cellular organisms
ENSG00000120586	1	131567	Life before LCA of Cellular organisms - cellular organisms
ENSG00000120697	1	131567	Life before LCA of Cellular organisms - cellular organisms
ENSG00000104635	1	131567	Life before LCA of Cellular organisms - cellular organisms
ENSG00000120875	1	131567	Life before LCA of Cellular organisms - cellular organisms
ENSG00000120903	1	131567	Life before LCA of Cellular organisms - cellular organisms
ENSG00000120910	1	131567	Life before LCA of Cellular organisms - cellular organisms
ENSG00000120948	1	131567	Life before LCA of Cellular organisms - cellular organisms
ENSG00000121039	1	131567	Life before LCA of Cellular organisms - cellular organisms
ENSG00000121101	1	131567	Life before LCA of Cellular organisms - cellular organisms
ENSG00000121316	1	131567	Life before LCA of Cellular organisms - cellular organisms
ENSG00000121350	1	131567	Life before LCA of Cellular organisms - cellular organisms
ENSG00000121361	1	131567	Life before LCA of Cellular organisms - cellular organisms
ENSG00000121579	1	131567	Life before LCA of Cellular organisms - cellular organisms
ENSG00000121691	1	131567	Life before LCA of Cellular organisms - cellular organisms
ENSG00000087085	1	131567	Life before LCA of Cellular organisms - cellular organisms
ENSG00000121871	1	131567	Life before LCA of Cellular organisms - cellular organisms
ENSG00000121898	1	131567	Life before LCA of Cellular organisms - cellular organisms
ENSG00000121904	1	131567	Life before LCA of Cellular organisms - cellular organisms
ENSG00000121964	1	131567	Life before LCA of Cellular organisms - cellular organisms
ENSG00000121989	1	131567	Life before LCA of Cellular organisms - cellular organisms
ENSG00000122008	1	131567	Life before LCA of Cellular organisms - cellular organisms
ENSG00000122025	1	131567	Life before LCA of Cellular organisms - cellular organisms
ENSG00000122035	1	131567	Life before LCA of Cellular organisms - cellular organisms
ENSG00000122140	1	131567	Life before LCA of Cellular organisms - cellular organisms
ENSG00000122218	1	131567	Life before LCA of Cellular organisms - cellular organisms
ENSG00000136193	1	131567	Life before LCA of Cellular organisms - cellular organisms
ENSG00000122547	1	131567	Life before LCA of Cellular organisms - cellular organisms
ENSG00000122642	1	131567	Life before LCA of Cellular organisms - cellular organisms
ENSG00000122678	1	131567	Life before LCA of Cellular organisms - cellular organisms
ENSG00000122687	1	131567	Life before LCA of Cellular organisms - cellular organisms
ENSG00000122741	1	131567	Life before LCA of Cellular organisms - cellular organisms
ENSG00000122787	1	131567	Life before LCA of Cellular organisms - cellular organisms
ENSG00000076248	1	131567	Life before LCA of Cellular organisms - cellular organisms
ENSG00000122971	1	131567	Life before LCA of Cellular organisms - cellular organisms
ENSG00000123136	1	131567	Life before LCA of Cellular organisms - cellular organisms
ENSG00000123143	1	131567	Life before LCA of Cellular organisms - cellular organisms
ENSG00000123146	1	131567	Life before LCA of Cellular organisms - cellular organisms
ENSG00000123154	1	131567	Life before LCA of Cellular organisms - cellular organisms
ENSG00000114796	1	131567	Life before LCA of Cellular organisms - cellular organisms
ENSG00000123171	1	131567	Life before LCA of Cellular organisms - cellular organisms
ENSG00000123191	1	131567	Life before LCA of Cellular organisms - cellular organisms
ENSG00000123297	1	131567	Life before LCA of Cellular organisms - cellular organisms
ENSG00000123374	1	131567	Life before LCA of Cellular organisms - cellular organisms
ENSG00000123384	1	131567	Life before LCA of Cellular organisms - cellular organisms
ENSG00000123415	1	131567	Life before LCA of Cellular organisms - cellular organisms
ENSG00000117480	1	131567	Life before LCA of Cellular organisms - cellular organisms
ENSG00000188672	1	131567	Life before LCA of Cellular organisms - cellular organisms
ENSG00000111877	1	131567	Life before LCA of Cellular organisms - cellular organisms
ENSG00000058262	1	131567	Life before LCA of Cellular organisms - cellular organisms
ENSG00000123570	1	131567	Life before LCA of Cellular organisms - cellular organisms
ENSG00000123607	1	131567	Life before LCA of Cellular organisms - cellular organisms
ENSG00000123610	1	131567	Life before LCA of Cellular organisms - cellular organisms
ENSG00000123612	1	131567	Life before LCA of Cellular organisms - cellular organisms
ENSG00000123700	1	131567	Life before LCA of Cellular organisms - cellular organisms
ENSG00000123737	1	131567	Life before LCA of Cellular organisms - cellular organisms
ENSG00000123815	1	131567	Life before LCA of Cellular organisms - cellular organisms
ENSG00000123892	1	131567	Life before LCA of Cellular organisms - cellular organisms
ENSG00000124091	1	131567	Life before LCA of Cellular organisms - cellular organisms
ENSG00000124140	1	131567	Life before LCA of Cellular organisms - cellular organisms
ENSG00000124159	1	131567	Life before LCA of Cellular organisms - cellular organisms
ENSG00000124193	1	131567	Life before LCA of Cellular organisms - cellular organisms
ENSG00000124209	1	131567	Life before LCA of Cellular organisms - cellular organisms
ENSG00000124212	1	131567	Life before LCA of Cellular organisms - cellular organisms
ENSG00000124215	1	131567	Life before LCA of Cellular organisms - cellular organisms
ENSG00000124217	1	131567	Life before LCA of Cellular organisms - cellular organisms
ENSG00000124299	1	131567	Life before LCA of Cellular organisms - cellular organisms
ENSG00000124357	1	131567	Life before LCA of Cellular organisms - cellular organisms
ENSG00000124370	1	131567	Life before LCA of Cellular organisms - cellular organisms
ENSG00000079435	1	131567	Life before LCA of Cellular organisms - cellular organisms
ENSG00000124440	1	131567	Life before LCA of Cellular organisms - cellular organisms
ENSG00000124449	1	131567	Life before LCA of Cellular organisms - cellular organisms
ENSG00000124568	1	131567	Life before LCA of Cellular organisms - cellular organisms
ENSG00000124574	1	131567	Life before LCA of Cellular organisms - cellular organisms
ENSG00000124587	1	131567	Life before LCA of Cellular organisms - cellular organisms
ENSG00000124608	1	131567	Life before LCA of Cellular organisms - cellular organisms
ENSG00000124702	1	131567	Life before LCA of Cellular organisms - cellular organisms
ENSG00000124749	1	131567	Life before LCA of Cellular organisms - cellular organisms
ENSG00000125089	1	131567	Life before LCA of Cellular organisms - cellular organisms
ENSG00000167216	1	131567	Life before LCA of Cellular organisms - cellular organisms
ENSG00000125166	1	131567	Life before LCA of Cellular organisms - cellular organisms
ENSG00000063176	1	131567	Life before LCA of Cellular organisms - cellular organisms
ENSG00000125249	1	131567	Life before LCA of Cellular organisms - cellular organisms
ENSG00000125255	1	131567	Life before LCA of Cellular organisms - cellular organisms
ENSG00000197375	1	131567	Life before LCA of Cellular organisms - cellular organisms
ENSG00000213741	1	131567	Life before LCA of Cellular organisms - cellular organisms
ENSG00000125445	1	131567	Life before LCA of Cellular organisms - cellular organisms
ENSG00000125458	1	131567	Life before LCA of Cellular organisms - cellular organisms
ENSG00000125637	1	131567	Life before LCA of Cellular organisms - cellular organisms
ENSG00000125656	1	131567	Life before LCA of Cellular organisms - cellular organisms
ENSG00000266173	1	131567	Life before LCA of Cellular organisms - cellular organisms
ENSG00000125730	1	131567	Life before LCA of Cellular organisms - cellular organisms
ENSG00000125746	1	131567	Life before LCA of Cellular organisms - cellular organisms
ENSG00000125810	1	131567	Life before LCA of Cellular organisms - cellular organisms
ENSG00000125834	1	131567	Life before LCA of Cellular organisms - cellular organisms
ENSG00000125844	1	131567	Life before LCA of Cellular organisms - cellular organisms
ENSG00000125863	1	131567	Life before LCA of Cellular organisms - cellular organisms
ENSG00000104953	1	131567	Life before LCA of Cellular organisms - cellular organisms
ENSG00000125912	1	131567	Life before LCA of Cellular organisms - cellular organisms
ENSG00000131503	1	131567	Life before LCA of Cellular organisms - cellular organisms
ENSG00000125966	1	131567	Life before LCA of Cellular organisms - cellular organisms
ENSG00000125970	1	131567	Life before LCA of Cellular organisms - cellular organisms
ENSG00000126088	1	131567	Life before LCA of Cellular organisms - cellular organisms
ENSG00000126214	1	131567	Life before LCA of Cellular organisms - cellular organisms
ENSG00000126243	1	131567	Life before LCA of Cellular organisms - cellular organisms
ENSG00000126261	1	131567	Life before LCA of Cellular organisms - cellular organisms
ENSG00000213465	1	131567	Life before LCA of Cellular organisms - cellular organisms
ENSG00000126458	1	131567	Life before LCA of Cellular organisms - cellular organisms
ENSG00000126500	1	131567	Life before LCA of Cellular organisms - cellular organisms
ENSG00000126524	1	131567	Life before LCA of Cellular organisms - cellular organisms
ENSG00000126562	1	131567	Life before LCA of Cellular organisms - cellular organisms
ENSG00000213918	1	131567	Life before LCA of Cellular organisms - cellular organisms
ENSG00000126602	1	131567	Life before LCA of Cellular organisms - cellular organisms
ENSG00000105671	1	131567	Life before LCA of Cellular organisms - cellular organisms
ENSG00000126790	1	131567	Life before LCA of Cellular organisms - cellular organisms
ENSG00000126803	1	131567	Life before LCA of Cellular organisms - cellular organisms
ENSG00000182521	1	131567	Life before LCA of Cellular organisms - cellular organisms
ENSG00000126821	1	131567	Life before LCA of Cellular organisms - cellular organisms
ENSG00000126861	1	131567	Life before LCA of Cellular organisms - cellular organisms
ENSG00000127022	1	131567	Life before LCA of Cellular organisms - cellular organisms
ENSG00000127220	1	131567	Life before LCA of Cellular organisms - cellular organisms
ENSG00000187955	1	131567	Life before LCA of Cellular organisms - cellular organisms
ENSG00000127311	1	131567	Life before LCA of Cellular organisms - cellular organisms
ENSG00000127415	1	131567	Life before LCA of Cellular organisms - cellular organisms
ENSG00000127445	1	131567	Life before LCA of Cellular organisms - cellular organisms
ENSG00000171903	1	131567	Life before LCA of Cellular organisms - cellular organisms
ENSG00000127527	1	131567	Life before LCA of Cellular organisms - cellular organisms
ENSG00000127554	1	131567	Life before LCA of Cellular organisms - cellular organisms
ENSG00000197562	1	131567	Life before LCA of Cellular organisms - cellular organisms
ENSG00000127580	1	131567	Life before LCA of Cellular organisms - cellular organisms
ENSG00000104938	1	131567	Life before LCA of Cellular organisms - cellular organisms
ENSG00000127688	1	131567	Life before LCA of Cellular organisms - cellular organisms
ENSG00000127720	1	131567	Life before LCA of Cellular organisms - cellular organisms
ENSG00000127824	1	131567	Life before LCA of Cellular organisms - cellular organisms
ENSG00000127837	1	131567	Life before LCA of Cellular organisms - cellular organisms
ENSG00000106211	1	131567	Life before LCA of Cellular organisms - cellular organisms
ENSG00000127980	1	131567	Life before LCA of Cellular organisms - cellular organisms
ENSG00000128011	1	131567	Life before LCA of Cellular organisms - cellular organisms
ENSG00000128045	1	131567	Life before LCA of Cellular organisms - cellular organisms
ENSG00000100055	1	131567	Life before LCA of Cellular organisms - cellular organisms
ENSG00000100031	1	131567	Life before LCA of Cellular organisms - cellular organisms
ENSG00000100116	1	131567	Life before LCA of Cellular organisms - cellular organisms
ENSG00000184674	1	131567	Life before LCA of Cellular organisms - cellular organisms
ENSG00000128218	1	131567	Life before LCA of Cellular organisms - cellular organisms
ENSG00000128274	1	131567	Life before LCA of Cellular organisms - cellular organisms
ENSG00000128311	1	131567	Life before LCA of Cellular organisms - cellular organisms
ENSG00000128340	1	131567	Life before LCA of Cellular organisms - cellular organisms
ENSG00000130540	1	131567	Life before LCA of Cellular organisms - cellular organisms
ENSG00000105819	1	131567	Life before LCA of Cellular organisms - cellular organisms
ENSG00000105821	1	131567	Life before LCA of Cellular organisms - cellular organisms
ENSG00000128524	1	131567	Life before LCA of Cellular organisms - cellular organisms
ENSG00000128534	1	131567	Life before LCA of Cellular organisms - cellular organisms
ENSG00000128590	1	131567	Life before LCA of Cellular organisms - cellular organisms
ENSG00000128594	1	131567	Life before LCA of Cellular organisms - cellular organisms
ENSG00000068903	1	131567	Life before LCA of Cellular organisms - cellular organisms
ENSG00000128654	1	131567	Life before LCA of Cellular organisms - cellular organisms
ENSG00000128872	1	131567	Life before LCA of Cellular organisms - cellular organisms
ENSG00000137776	1	131567	Life before LCA of Cellular organisms - cellular organisms
ENSG00000128918	1	131567	Life before LCA of Cellular organisms - cellular organisms
ENSG00000128928	1	131567	Life before LCA of Cellular organisms - cellular organisms
ENSG00000129009	1	131567	Life before LCA of Cellular organisms - cellular organisms
ENSG00000129071	1	131567	Life before LCA of Cellular organisms - cellular organisms
ENSG00000129167	1	131567	Life before LCA of Cellular organisms - cellular organisms
ENSG00000129282	1	131567	Life before LCA of Cellular organisms - cellular organisms
ENSG00000129295	1	131567	Life before LCA of Cellular organisms - cellular organisms
ENSG00000213339	1	131567	Life before LCA of Cellular organisms - cellular organisms
ENSG00000104626	1	131567	Life before LCA of Cellular organisms - cellular organisms
ENSG00000186474	1	131567	Life before LCA of Cellular organisms - cellular organisms
ENSG00000213022	1	131567	Life before LCA of Cellular organisms - cellular organisms
ENSG00000100867	1	131567	Life before LCA of Cellular organisms - cellular organisms
ENSG00000129473	1	131567	Life before LCA of Cellular organisms - cellular organisms
ENSG00000129484	1	131567	Life before LCA of Cellular organisms - cellular organisms
ENSG00000129521	1	131567	Life before LCA of Cellular organisms - cellular organisms
ENSG00000129559	1	131567	Life before LCA of Cellular organisms - cellular organisms
ENSG00000129596	1	131567	Life before LCA of Cellular organisms - cellular organisms
ENSG00000127314	1	131567	Life before LCA of Cellular organisms - cellular organisms
ENSG00000174837	1	131567	Life before LCA of Cellular organisms - cellular organisms
ENSG00000129749	1	131567	Life before LCA of Cellular organisms - cellular organisms
ENSG00000129824	1	131567	Life before LCA of Cellular organisms - cellular organisms
ENSG00000226941	1	131567	Life before LCA of Cellular organisms - cellular organisms
ENSG00000182415	1	131567	Life before LCA of Cellular organisms - cellular organisms
ENSG00000092345	1	131567	Life before LCA of Cellular organisms - cellular organisms
ENSG00000099875	1	131567	Life before LCA of Cellular organisms - cellular organisms
ENSG00000129932	1	131567	Life before LCA of Cellular organisms - cellular organisms
ENSG00000129968	1	131567	Life before LCA of Cellular organisms - cellular organisms
ENSG00000102763	1	131567	Life before LCA of Cellular organisms - cellular organisms
ENSG00000041515	1	131567	Life before LCA of Cellular organisms - cellular organisms
ENSG00000075188	1	131567	Life before LCA of Cellular organisms - cellular organisms
ENSG00000104093	1	131567	Life before LCA of Cellular organisms - cellular organisms
ENSG00000134755	1	131567	Life before LCA of Cellular organisms - cellular organisms
ENSG00000132199	1	131567	Life before LCA of Cellular organisms - cellular organisms
ENSG00000070729	1	131567	Life before LCA of Cellular organisms - cellular organisms
ENSG00000102543	1	131567	Life before LCA of Cellular organisms - cellular organisms
ENSG00000102452	1	131567	Life before LCA of Cellular organisms - cellular organisms
ENSG00000262246	1	131567	Life before LCA of Cellular organisms - cellular organisms
ENSG00000108406	1	131567	Life before LCA of Cellular organisms - cellular organisms
ENSG00000105429	1	131567	Life before LCA of Cellular organisms - cellular organisms
ENSG00000099822	1	131567	Life before LCA of Cellular organisms - cellular organisms
ENSG00000065268	1	131567	Life before LCA of Cellular organisms - cellular organisms
ENSG00000132207	1	131567	Life before LCA of Cellular organisms - cellular organisms
ENSG00000108272	1	131567	Life before LCA of Cellular organisms - cellular organisms
ENSG00000037042	1	131567	Life before LCA of Cellular organisms - cellular organisms
ENSG00000131462	1	131567	Life before LCA of Cellular organisms - cellular organisms
ENSG00000105193	1	131567	Life before LCA of Cellular organisms - cellular organisms
ENSG00000105613	1	131567	Life before LCA of Cellular organisms - cellular organisms
ENSG00000198203	1	131567	Life before LCA of Cellular organisms - cellular organisms
ENSG00000108839	1	131567	Life before LCA of Cellular organisms - cellular organisms
ENSG00000135220	1	131567	Life before LCA of Cellular organisms - cellular organisms
ENSG00000103245	1	131567	Life before LCA of Cellular organisms - cellular organisms
ENSG00000188536	1	131567	Life before LCA of Cellular organisms - cellular organisms
ENSG00000072756	1	131567	Life before LCA of Cellular organisms - cellular organisms
ENSG00000067248	1	131567	Life before LCA of Cellular organisms - cellular organisms
ENSG00000108771	1	131567	Life before LCA of Cellular organisms - cellular organisms
ENSG00000114054	1	131567	Life before LCA of Cellular organisms - cellular organisms
ENSG00000188687	1	131567	Life before LCA of Cellular organisms - cellular organisms
ENSG00000114554	1	131567	Life before LCA of Cellular organisms - cellular organisms
ENSG00000104450	1	131567	Life before LCA of Cellular organisms - cellular organisms
ENSG00000048392	1	131567	Life before LCA of Cellular organisms - cellular organisms
ENSG00000008853	1	131567	Life before LCA of Cellular organisms - cellular organisms
ENSG00000132155	1	131567	Life before LCA of Cellular organisms - cellular organisms
ENSG00000101452	1	131567	Life before LCA of Cellular organisms - cellular organisms
ENSG00000025708	1	131567	Life before LCA of Cellular organisms - cellular organisms
ENSG00000077800	1	131567	Life before LCA of Cellular organisms - cellular organisms
ENSG00000253159	1	131567	Life before LCA of Cellular organisms - cellular organisms
ENSG00000240764	1	131567	Life before LCA of Cellular organisms - cellular organisms
ENSG00000099899	1	131567	Life before LCA of Cellular organisms - cellular organisms
ENSG00000130005	1	131567	Life before LCA of Cellular organisms - cellular organisms
ENSG00000130035	1	131567	Life before LCA of Cellular organisms - cellular organisms
ENSG00000130037	1	131567	Life before LCA of Cellular organisms - cellular organisms
ENSG00000130164	1	131567	Life before LCA of Cellular organisms - cellular organisms
ENSG00000130177	1	131567	Life before LCA of Cellular organisms - cellular organisms
ENSG00000151360	1	131567	Life before LCA of Cellular organisms - cellular organisms
ENSG00000130234	1	131567	Life before LCA of Cellular organisms - cellular organisms
ENSG00000130254	1	131567	Life before LCA of Cellular organisms - cellular organisms
ENSG00000130287	1	131567	Life before LCA of Cellular organisms - cellular organisms
ENSG00000130305	1	131567	Life before LCA of Cellular organisms - cellular organisms
ENSG00000130304	1	131567	Life before LCA of Cellular organisms - cellular organisms
ENSG00000130309	1	131567	Life before LCA of Cellular organisms - cellular organisms
ENSG00000130312	1	131567	Life before LCA of Cellular organisms - cellular organisms
ENSG00000130313	1	131567	Life before LCA of Cellular organisms - cellular organisms
ENSG00000130332	1	131567	Life before LCA of Cellular organisms - cellular organisms
ENSG00000130377	1	131567	Life before LCA of Cellular organisms - cellular organisms
ENSG00000130383	1	131567	Life before LCA of Cellular organisms - cellular organisms
ENSG00000130402	1	131567	Life before LCA of Cellular organisms - cellular organisms
ENSG00000130414	1	131567	Life before LCA of Cellular organisms - cellular organisms
ENSG00000130429	1	131567	Life before LCA of Cellular organisms - cellular organisms
ENSG00000130449	1	131567	Life before LCA of Cellular organisms - cellular organisms
ENSG00000130489	1	131567	Life before LCA of Cellular organisms - cellular organisms
ENSG00000130508	1	131567	Life before LCA of Cellular organisms - cellular organisms
ENSG00000130517	1	131567	Life before LCA of Cellular organisms - cellular organisms
ENSG00000130520	1	131567	Life before LCA of Cellular organisms - cellular organisms
ENSG00000130612	1	131567	Life before LCA of Cellular organisms - cellular organisms
ENSG00000130649	1	131567	Life before LCA of Cellular organisms - cellular organisms
ENSG00000130656	1	131567	Life before LCA of Cellular organisms - cellular organisms
ENSG00000239382	1	131567	Life before LCA of Cellular organisms - cellular organisms
ENSG00000167604	1	131567	Life before LCA of Cellular organisms - cellular organisms
ENSG00000130707	1	131567	Life before LCA of Cellular organisms - cellular organisms
ENSG00000130720	1	131567	Life before LCA of Cellular organisms - cellular organisms
ENSG00000130741	1	131567	Life before LCA of Cellular organisms - cellular organisms
ENSG00000130758	1	131567	Life before LCA of Cellular organisms - cellular organisms
ENSG00000105364	1	131567	Life before LCA of Cellular organisms - cellular organisms
ENSG00000130811	1	131567	Life before LCA of Cellular organisms - cellular organisms
ENSG00000130821	1	131567	Life before LCA of Cellular organisms - cellular organisms
ENSG00000130876	1	131567	Life before LCA of Cellular organisms - cellular organisms
ENSG00000130921	1	131567	Life before LCA of Cellular organisms - cellular organisms
ENSG00000105447	1	131567	Life before LCA of Cellular organisms - cellular organisms
ENSG00000130988	1	131567	Life before LCA of Cellular organisms - cellular organisms
ENSG00000131013	1	131567	Life before LCA of Cellular organisms - cellular organisms
ENSG00000131023	1	131567	Life before LCA of Cellular organisms - cellular organisms
ENSG00000131051	1	131567	Life before LCA of Cellular organisms - cellular organisms
ENSG00000131069	1	131567	Life before LCA of Cellular organisms - cellular organisms
ENSG00000131187	1	131567	Life before LCA of Cellular organisms - cellular organisms
ENSG00000131203	1	131567	Life before LCA of Cellular organisms - cellular organisms
ENSG00000131269	1	131567	Life before LCA of Cellular organisms - cellular organisms
ENSG00000131375	1	131567	Life before LCA of Cellular organisms - cellular organisms
ENSG00000131400	1	131567	Life before LCA of Cellular organisms - cellular organisms
ENSG00000131459	1	131567	Life before LCA of Cellular organisms - cellular organisms
ENSG00000131473	1	131567	Life before LCA of Cellular organisms - cellular organisms
ENSG00000131480	1	131567	Life before LCA of Cellular organisms - cellular organisms
ENSG00000248383	1	131567	Life before LCA of Cellular organisms - cellular organisms
ENSG00000254245	1	131567	Life before LCA of Cellular organisms - cellular organisms
ENSG00000105929	1	131567	Life before LCA of Cellular organisms - cellular organisms
ENSG00000131652	1	131567	Life before LCA of Cellular organisms - cellular organisms
ENSG00000131725	1	131567	Life before LCA of Cellular organisms - cellular organisms
ENSG00000131730	1	131567	Life before LCA of Cellular organisms - cellular organisms
ENSG00000131781	1	131567	Life before LCA of Cellular organisms - cellular organisms
ENSG00000131791	1	131567	Life before LCA of Cellular organisms - cellular organisms
ENSG00000131876	1	131567	Life before LCA of Cellular organisms - cellular organisms
ENSG00000131914	1	131567	Life before LCA of Cellular organisms - cellular organisms
ENSG00000121281	1	131567	Life before LCA of Cellular organisms - cellular organisms
ENSG00000131944	1	131567	Life before LCA of Cellular organisms - cellular organisms
ENSG00000132000	1	131567	Life before LCA of Cellular organisms - cellular organisms
ENSG00000132002	1	131567	Life before LCA of Cellular organisms - cellular organisms
ENSG00000132003	1	131567	Life before LCA of Cellular organisms - cellular organisms
ENSG00000091157	1	131567	Life before LCA of Cellular organisms - cellular organisms
ENSG00000132164	1	131567	Life before LCA of Cellular organisms - cellular organisms
ENSG00000132196	1	131567	Life before LCA of Cellular organisms - cellular organisms
ENSG00000132205	1	131567	Life before LCA of Cellular organisms - cellular organisms
ENSG00000132321	1	131567	Life before LCA of Cellular organisms - cellular organisms
ENSG00000132323	1	131567	Life before LCA of Cellular organisms - cellular organisms
ENSG00000132330	1	131567	Life before LCA of Cellular organisms - cellular organisms
ENSG00000132334	1	131567	Life before LCA of Cellular organisms - cellular organisms
ENSG00000132341	1	131567	Life before LCA of Cellular organisms - cellular organisms
ENSG00000132357	1	131567	Life before LCA of Cellular organisms - cellular organisms
ENSG00000132383	1	131567	Life before LCA of Cellular organisms - cellular organisms
ENSG00000132386	1	131567	Life before LCA of Cellular organisms - cellular organisms
ENSG00000132394	1	131567	Life before LCA of Cellular organisms - cellular organisms
ENSG00000132423	1	131567	Life before LCA of Cellular organisms - cellular organisms
ENSG00000132434	1	131567	Life before LCA of Cellular organisms - cellular organisms
ENSG00000132498	1	131567	Life before LCA of Cellular organisms - cellular organisms
ENSG00000161944	1	131567	Life before LCA of Cellular organisms - cellular organisms
ENSG00000132518	1	131567	Life before LCA of Cellular organisms - cellular organisms
ENSG00000132514	1	131567	Life before LCA of Cellular organisms - cellular organisms
ENSG00000132541	1	131567	Life before LCA of Cellular organisms - cellular organisms
ENSG00000132561	1	131567	Life before LCA of Cellular organisms - cellular organisms
ENSG00000132570	1	131567	Life before LCA of Cellular organisms - cellular organisms
ENSG00000132591	1	131567	Life before LCA of Cellular organisms - cellular organisms
ENSG00000132612	1	131567	Life before LCA of Cellular organisms - cellular organisms
ENSG00000132622	1	131567	Life before LCA of Cellular organisms - cellular organisms
ENSG00000132639	1	131567	Life before LCA of Cellular organisms - cellular organisms
ENSG00000132677	1	131567	Life before LCA of Cellular organisms - cellular organisms
ENSG00000132693	1	131567	Life before LCA of Cellular organisms - cellular organisms
ENSG00000132703	1	131567	Life before LCA of Cellular organisms - cellular organisms
ENSG00000132740	1	131567	Life before LCA of Cellular organisms - cellular organisms
ENSG00000132744	1	131567	Life before LCA of Cellular organisms - cellular organisms
ENSG00000132746	1	131567	Life before LCA of Cellular organisms - cellular organisms
ENSG00000132837	1	131567	Life before LCA of Cellular organisms - cellular organisms
ENSG00000132840	1	131567	Life before LCA of Cellular organisms - cellular organisms
ENSG00000132874	1	131567	Life before LCA of Cellular organisms - cellular organisms
ENSG00000132915	1	131567	Life before LCA of Cellular organisms - cellular organisms
ENSG00000132932	1	131567	Life before LCA of Cellular organisms - cellular organisms
ENSG00000133028	1	131567	Life before LCA of Cellular organisms - cellular organisms
ENSG00000133048	1	131567	Life before LCA of Cellular organisms - cellular organisms
ENSG00000133055	1	131567	Life before LCA of Cellular organisms - cellular organisms
ENSG00000133063	1	131567	Life before LCA of Cellular organisms - cellular organisms
ENSG00000133067	1	131567	Life before LCA of Cellular organisms - cellular organisms
ENSG00000133083	1	131567	Life before LCA of Cellular organisms - cellular organisms
ENSG00000133135	1	131567	Life before LCA of Cellular organisms - cellular organisms
ENSG00000165194	1	131567	Life before LCA of Cellular organisms - cellular organisms
ENSG00000133195	1	131567	Life before LCA of Cellular organisms - cellular organisms
ENSG00000133246	1	131567	Life before LCA of Cellular organisms - cellular organisms
ENSG00000133247	1	131567	Life before LCA of Cellular organisms - cellular organisms
ENSG00000133256	1	131567	Life before LCA of Cellular organisms - cellular organisms
ENSG00000133275	1	131567	Life before LCA of Cellular organisms - cellular organisms
ENSG00000133315	1	131567	Life before LCA of Cellular organisms - cellular organisms
ENSG00000133321	1	131567	Life before LCA of Cellular organisms - cellular organisms
ENSG00000133328	1	131567	Life before LCA of Cellular organisms - cellular organisms
ENSG00000133657	1	131567	Life before LCA of Cellular organisms - cellular organisms
ENSG00000133687	1	131567	Life before LCA of Cellular organisms - cellular organisms
ENSG00000133703	1	131567	Life before LCA of Cellular organisms - cellular organisms
ENSG00000133731	1	131567	Life before LCA of Cellular organisms - cellular organisms
ENSG00000133742	1	131567	Life before LCA of Cellular organisms - cellular organisms
ENSG00000133818	1	131567	Life before LCA of Cellular organisms - cellular organisms
ENSG00000133835	1	131567	Life before LCA of Cellular organisms - cellular organisms
ENSG00000133874	1	131567	Life before LCA of Cellular organisms - cellular organisms
ENSG00000133878	1	131567	Life before LCA of Cellular organisms - cellular organisms
ENSG00000133943	1	131567	Life before LCA of Cellular organisms - cellular organisms
ENSG00000134001	1	131567	Life before LCA of Cellular organisms - cellular organisms
ENSG00000134007	1	131567	Life before LCA of Cellular organisms - cellular organisms
ENSG00000134014	1	131567	Life before LCA of Cellular organisms - cellular organisms
ENSG00000134058	1	131567	Life before LCA of Cellular organisms - cellular organisms
ENSG00000134061	1	131567	Life before LCA of Cellular organisms - cellular organisms
ENSG00000134070	1	131567	Life before LCA of Cellular organisms - cellular organisms
ENSG00000134072	1	131567	Life before LCA of Cellular organisms - cellular organisms
ENSG00000134108	1	131567	Life before LCA of Cellular organisms - cellular organisms
ENSG00000134109	1	131567	Life before LCA of Cellular organisms - cellular organisms
ENSG00000134121	1	131567	Life before LCA of Cellular organisms - cellular organisms
ENSG00000134146	1	131567	Life before LCA of Cellular organisms - cellular organisms
ENSG00000116337	1	131567	Life before LCA of Cellular organisms - cellular organisms
ENSG00000134193	1	131567	Life before LCA of Cellular organisms - cellular organisms
ENSG00000134202	1	131567	Life before LCA of Cellular organisms - cellular organisms
ENSG00000134250	1	131567	Life before LCA of Cellular organisms - cellular organisms
ENSG00000134287	1	131567	Life before LCA of Cellular organisms - cellular organisms
ENSG00000134313	1	131567	Life before LCA of Cellular organisms - cellular organisms
ENSG00000134339	1	131567	Life before LCA of Cellular organisms - cellular organisms
ENSG00000134398	1	131567	Life before LCA of Cellular organisms - cellular organisms
ENSG00000134440	1	131567	Life before LCA of Cellular organisms - cellular organisms
ENSG00000123243	1	131567	Life before LCA of Cellular organisms - cellular organisms
ENSG00000134533	1	131567	Life before LCA of Cellular organisms - cellular organisms
ENSG00000134571	1	131567	Life before LCA of Cellular organisms - cellular organisms
ENSG00000134574	1	131567	Life before LCA of Cellular organisms - cellular organisms
ENSG00000134575	1	131567	Life before LCA of Cellular organisms - cellular organisms
ENSG00000086205	1	131567	Life before LCA of Cellular organisms - cellular organisms
ENSG00000134594	1	131567	Life before LCA of Cellular organisms - cellular organisms
ENSG00000134757	1	131567	Life before LCA of Cellular organisms - cellular organisms
ENSG00000134759	1	131567	Life before LCA of Cellular organisms - cellular organisms
ENSG00000134760	1	131567	Life before LCA of Cellular organisms - cellular organisms
ENSG00000134765	1	131567	Life before LCA of Cellular organisms - cellular organisms
ENSG00000134824	1	131567	Life before LCA of Cellular organisms - cellular organisms
ENSG00000134853	1	131567	Life before LCA of Cellular organisms - cellular organisms
ENSG00000134905	1	131567	Life before LCA of Cellular organisms - cellular organisms
ENSG00000134940	1	131567	Life before LCA of Cellular organisms - cellular organisms
ENSG00000134962	1	131567	Life before LCA of Cellular organisms - cellular organisms
ENSG00000135094	1	131567	Life before LCA of Cellular organisms - cellular organisms
ENSG00000135097	1	131567	Life before LCA of Cellular organisms - cellular organisms
ENSG00000135241	1	131567	Life before LCA of Cellular organisms - cellular organisms
ENSG00000005483	1	131567	Life before LCA of Cellular organisms - cellular organisms
ENSG00000135318	1	131567	Life before LCA of Cellular organisms - cellular organisms
ENSG00000135372	1	131567	Life before LCA of Cellular organisms - cellular organisms
ENSG00000135409	1	131567	Life before LCA of Cellular organisms - cellular organisms
ENSG00000135424	1	131567	Life before LCA of Cellular organisms - cellular organisms
ENSG00000135437	1	131567	Life before LCA of Cellular organisms - cellular organisms
ENSG00000135439	1	131567	Life before LCA of Cellular organisms - cellular organisms
ENSG00000135446	1	131567	Life before LCA of Cellular organisms - cellular organisms
ENSG00000135503	1	131567	Life before LCA of Cellular organisms - cellular organisms
ENSG00000135517	1	131567	Life before LCA of Cellular organisms - cellular organisms
ENSG00000135519	1	131567	Life before LCA of Cellular organisms - cellular organisms
ENSG00000135587	1	131567	Life before LCA of Cellular organisms - cellular organisms
ENSG00000115317	1	131567	Life before LCA of Cellular organisms - cellular organisms
ENSG00000135617	1	131567	Life before LCA of Cellular organisms - cellular organisms
ENSG00000135624	1	131567	Life before LCA of Cellular organisms - cellular organisms
ENSG00000135655	1	131567	Life before LCA of Cellular organisms - cellular organisms
ENSG00000135677	1	131567	Life before LCA of Cellular organisms - cellular organisms
ENSG00000135686	1	131567	Life before LCA of Cellular organisms - cellular organisms
ENSG00000135697	1	131567	Life before LCA of Cellular organisms - cellular organisms
ENSG00000135801	1	131567	Life before LCA of Cellular organisms - cellular organisms
ENSG00000135838	1	131567	Life before LCA of Cellular organisms - cellular organisms
ENSG00000135862	1	131567	Life before LCA of Cellular organisms - cellular organisms
ENSG00000127838	1	131567	Life before LCA of Cellular organisms - cellular organisms
ENSG00000135902	1	131567	Life before LCA of Cellular organisms - cellular organisms
ENSG00000135912	1	131567	Life before LCA of Cellular organisms - cellular organisms
ENSG00000135919	1	131567	Life before LCA of Cellular organisms - cellular organisms
ENSG00000135929	1	131567	Life before LCA of Cellular organisms - cellular organisms
ENSG00000135945	1	131567	Life before LCA of Cellular organisms - cellular organisms
ENSG00000135953	1	131567	Life before LCA of Cellular organisms - cellular organisms
ENSG00000135972	1	131567	Life before LCA of Cellular organisms - cellular organisms
ENSG00000136010	1	131567	Life before LCA of Cellular organisms - cellular organisms
ENSG00000136040	1	131567	Life before LCA of Cellular organisms - cellular organisms
ENSG00000136045	1	131567	Life before LCA of Cellular organisms - cellular organisms
ENSG00000136052	1	131567	Life before LCA of Cellular organisms - cellular organisms
ENSG00000136144	1	131567	Life before LCA of Cellular organisms - cellular organisms
ENSG00000136159	1	131567	Life before LCA of Cellular organisms - cellular organisms
ENSG00000058404	1	131567	Life before LCA of Cellular organisms - cellular organisms
ENSG00000136238	1	131567	Life before LCA of Cellular organisms - cellular organisms
ENSG00000004846	1	131567	Life before LCA of Cellular organisms - cellular organisms
ENSG00000136271	1	131567	Life before LCA of Cellular organisms - cellular organisms
ENSG00000136319	1	131567	Life before LCA of Cellular organisms - cellular organisms
ENSG00000103740	1	131567	Life before LCA of Cellular organisms - cellular organisms
ENSG00000136371	1	131567	Life before LCA of Cellular organisms - cellular organisms
ENSG00000136379	1	131567	Life before LCA of Cellular organisms - cellular organisms
ENSG00000136381	1	131567	Life before LCA of Cellular organisms - cellular organisms
ENSG00000136444	1	131567	Life before LCA of Cellular organisms - cellular organisms
ENSG00000136457	1	131567	Life before LCA of Cellular organisms - cellular organisms
ENSG00000136463	1	131567	Life before LCA of Cellular organisms - cellular organisms
ENSG00000136492	1	131567	Life before LCA of Cellular organisms - cellular organisms
ENSG00000136527	1	131567	Life before LCA of Cellular organisms - cellular organisms
ENSG00000136542	1	131567	Life before LCA of Cellular organisms - cellular organisms
ENSG00000136573	1	131567	Life before LCA of Cellular organisms - cellular organisms
ENSG00000136682	1	131567	Life before LCA of Cellular organisms - cellular organisms
ENSG00000136718	1	131567	Life before LCA of Cellular organisms - cellular organisms
ENSG00000136750	1	131567	Life before LCA of Cellular organisms - cellular organisms
ENSG00000136802	1	131567	Life before LCA of Cellular organisms - cellular organisms
ENSG00000136816	1	131567	Life before LCA of Cellular organisms - cellular organisms
ENSG00000136828	1	131567	Life before LCA of Cellular organisms - cellular organisms
ENSG00000136842	1	131567	Life before LCA of Cellular organisms - cellular organisms
ENSG00000138835	1	131567	Life before LCA of Cellular organisms - cellular organisms
ENSG00000136881	1	131567	Life before LCA of Cellular organisms - cellular organisms
ENSG00000136930	1	131567	Life before LCA of Cellular organisms - cellular organisms
ENSG00000136933	1	131567	Life before LCA of Cellular organisms - cellular organisms
ENSG00000136943	1	131567	Life before LCA of Cellular organisms - cellular organisms
ENSG00000137133	1	131567	Life before LCA of Cellular organisms - cellular organisms
ENSG00000137171	1	131567	Life before LCA of Cellular organisms - cellular organisms
ENSG00000137198	1	131567	Life before LCA of Cellular organisms - cellular organisms
ENSG00000146216	1	131567	Life before LCA of Cellular organisms - cellular organisms
ENSG00000137251	1	131567	Life before LCA of Cellular organisms - cellular organisms
ENSG00000137275	1	131567	Life before LCA of Cellular organisms - cellular organisms
ENSG00000137285	1	131567	Life before LCA of Cellular organisms - cellular organisms
ENSG00000204568	1	131567	Life before LCA of Cellular organisms - cellular organisms
ENSG00000137332	1	131567	Life before LCA of Cellular organisms - cellular organisms
ENSG00000137404	1	131567	Life before LCA of Cellular organisms - cellular organisms
ENSG00000137414	1	131567	Life before LCA of Cellular organisms - cellular organisms
ENSG00000137494	1	131567	Life before LCA of Cellular organisms - cellular organisms
ENSG00000137502	1	131567	Life before LCA of Cellular organisms - cellular organisms
ENSG00000137507	1	131567	Life before LCA of Cellular organisms - cellular organisms
ENSG00000137547	1	131567	Life before LCA of Cellular organisms - cellular organisms
ENSG00000137558	1	131567	Life before LCA of Cellular organisms - cellular organisms
ENSG00000137563	1	131567	Life before LCA of Cellular organisms - cellular organisms
ENSG00000137573	1	131567	Life before LCA of Cellular organisms - cellular organisms
ENSG00000137574	1	131567	Life before LCA of Cellular organisms - cellular organisms
ENSG00000137575	1	131567	Life before LCA of Cellular organisms - cellular organisms
ENSG00000181381	1	131567	Life before LCA of Cellular organisms - cellular organisms
ENSG00000149305	1	131567	Life before LCA of Cellular organisms - cellular organisms
ENSG00000137642	1	131567	Life before LCA of Cellular organisms - cellular organisms
ENSG00000137673	1	131567	Life before LCA of Cellular organisms - cellular organisms
ENSG00000137674	1	131567	Life before LCA of Cellular organisms - cellular organisms
ENSG00000137675	1	131567	Life before LCA of Cellular organisms - cellular organisms
ENSG00000255561	1	131567	Life before LCA of Cellular organisms - cellular organisms
ENSG00000137714	1	131567	Life before LCA of Cellular organisms - cellular organisms
ENSG00000137745	1	131567	Life before LCA of Cellular organisms - cellular organisms
ENSG00000137757	1	131567	Life before LCA of Cellular organisms - cellular organisms
ENSG00000137760	1	131567	Life before LCA of Cellular organisms - cellular organisms
ENSG00000137767	1	131567	Life before LCA of Cellular organisms - cellular organisms
ENSG00000137801	1	131567	Life before LCA of Cellular organisms - cellular organisms
ENSG00000137806	1	131567	Life before LCA of Cellular organisms - cellular organisms
ENSG00000137821	1	131567	Life before LCA of Cellular organisms - cellular organisms
ENSG00000137824	1	131567	Life before LCA of Cellular organisms - cellular organisms
ENSG00000137843	1	131567	Life before LCA of Cellular organisms - cellular organisms
ENSG00000137869	1	131567	Life before LCA of Cellular organisms - cellular organisms
ENSG00000137876	1	131567	Life before LCA of Cellular organisms - cellular organisms
ENSG00000137941	1	131567	Life before LCA of Cellular organisms - cellular organisms
ENSG00000137944	1	131567	Life before LCA of Cellular organisms - cellular organisms
ENSG00000137996	1	131567	Life before LCA of Cellular organisms - cellular organisms
ENSG00000138002	1	131567	Life before LCA of Cellular organisms - cellular organisms
ENSG00000138018	1	131567	Life before LCA of Cellular organisms - cellular organisms
ENSG00000138030	1	131567	Life before LCA of Cellular organisms - cellular organisms
ENSG00000138031	1	131567	Life before LCA of Cellular organisms - cellular organisms
ENSG00000138035	1	131567	Life before LCA of Cellular organisms - cellular organisms
ENSG00000138050	1	131567	Life before LCA of Cellular organisms - cellular organisms
ENSG00000138061	1	131567	Life before LCA of Cellular organisms - cellular organisms
ENSG00000138068	1	131567	Life before LCA of Cellular organisms - cellular organisms
ENSG00000138069	1	131567	Life before LCA of Cellular organisms - cellular organisms
ENSG00000138073	1	131567	Life before LCA of Cellular organisms - cellular organisms
ENSG00000138075	1	131567	Life before LCA of Cellular organisms - cellular organisms
ENSG00000138078	1	131567	Life before LCA of Cellular organisms - cellular organisms
ENSG00000138079	1	131567	Life before LCA of Cellular organisms - cellular organisms
ENSG00000138109	1	131567	Life before LCA of Cellular organisms - cellular organisms
ENSG00000138131	1	131567	Life before LCA of Cellular organisms - cellular organisms
ENSG00000138175	1	131567	Life before LCA of Cellular organisms - cellular organisms
ENSG00000138231	1	131567	Life before LCA of Cellular organisms - cellular organisms
ENSG00000138246	1	131567	Life before LCA of Cellular organisms - cellular organisms
ENSG00000138356	1	131567	Life before LCA of Cellular organisms - cellular organisms
ENSG00000138376	1	131567	Life before LCA of Cellular organisms - cellular organisms
ENSG00000138381	1	131567	Life before LCA of Cellular organisms - cellular organisms
ENSG00000138382	1	131567	Life before LCA of Cellular organisms - cellular organisms
ENSG00000138395	1	131567	Life before LCA of Cellular organisms - cellular organisms
ENSG00000138398	1	131567	Life before LCA of Cellular organisms - cellular organisms
ENSG00000138413	1	131567	Life before LCA of Cellular organisms - cellular organisms
ENSG00000182187	1	131567	Life before LCA of Cellular organisms - cellular organisms
ENSG00000138435	1	131567	Life before LCA of Cellular organisms - cellular organisms
ENSG00000138442	1	131567	Life before LCA of Cellular organisms - cellular organisms
ENSG00000138448	1	131567	Life before LCA of Cellular organisms - cellular organisms
ENSG00000138449	1	131567	Life before LCA of Cellular organisms - cellular organisms
ENSG00000138463	1	131567	Life before LCA of Cellular organisms - cellular organisms
ENSG00000138472	1	131567	Life before LCA of Cellular organisms - cellular organisms
ENSG00000018236	1	131567	Life before LCA of Cellular organisms - cellular organisms
ENSG00000070019	1	131567	Life before LCA of Cellular organisms - cellular organisms
ENSG00000083782	1	131567	Life before LCA of Cellular organisms - cellular organisms
ENSG00000070961	1	131567	Life before LCA of Cellular organisms - cellular organisms
ENSG00000029153	1	131567	Life before LCA of Cellular organisms - cellular organisms
ENSG00000072657	1	131567	Life before LCA of Cellular organisms - cellular organisms
ENSG00000118596	1	131567	Life before LCA of Cellular organisms - cellular organisms
ENSG00000060982	1	131567	Life before LCA of Cellular organisms - cellular organisms
ENSG00000111713	1	131567	Life before LCA of Cellular organisms - cellular organisms
ENSG00000069431	1	131567	Life before LCA of Cellular organisms - cellular organisms
ENSG00000111058	1	131567	Life before LCA of Cellular organisms - cellular organisms
ENSG00000058272	1	131567	Life before LCA of Cellular organisms - cellular organisms
ENSG00000084110	1	131567	Life before LCA of Cellular organisms - cellular organisms
ENSG00000059758	1	131567	Life before LCA of Cellular organisms - cellular organisms
ENSG00000111142	1	131567	Life before LCA of Cellular organisms - cellular organisms
ENSG00000090376	1	131567	Life before LCA of Cellular organisms - cellular organisms
ENSG00000126814	1	131567	Life before LCA of Cellular organisms - cellular organisms
ENSG00000080371	1	131567	Life before LCA of Cellular organisms - cellular organisms
ENSG00000104044	1	131567	Life before LCA of Cellular organisms - cellular organisms
ENSG00000101670	1	131567	Life before LCA of Cellular organisms - cellular organisms
ENSG00000088451	1	131567	Life before LCA of Cellular organisms - cellular organisms
ENSG00000100764	1	131567	Life before LCA of Cellular organisms - cellular organisms
ENSG00000054983	1	131567	Life before LCA of Cellular organisms - cellular organisms
ENSG00000113593	1	131567	Life before LCA of Cellular organisms - cellular organisms
ENSG00000089220	1	131567	Life before LCA of Cellular organisms - cellular organisms
ENSG00000075643	1	131567	Life before LCA of Cellular organisms - cellular organisms
ENSG00000126838	1	131567	Life before LCA of Cellular organisms - cellular organisms
ENSG00000070018	1	131567	Life before LCA of Cellular organisms - cellular organisms
ENSG00000064692	1	131567	Life before LCA of Cellular organisms - cellular organisms
ENSG00000122254	1	131567	Life before LCA of Cellular organisms - cellular organisms
ENSG00000103489	1	131567	Life before LCA of Cellular organisms - cellular organisms
ENSG00000006007	1	131567	Life before LCA of Cellular organisms - cellular organisms
ENSG00000075035	1	131567	Life before LCA of Cellular organisms - cellular organisms
ENSG00000110880	1	131567	Life before LCA of Cellular organisms - cellular organisms
ENSG00000074590	1	131567	Life before LCA of Cellular organisms - cellular organisms
ENSG00000049860	1	131567	Life before LCA of Cellular organisms - cellular organisms
ENSG00000035928	1	131567	Life before LCA of Cellular organisms - cellular organisms
ENSG00000109790	1	131567	Life before LCA of Cellular organisms - cellular organisms
ENSG00000121897	1	131567	Life before LCA of Cellular organisms - cellular organisms
ENSG00000078177	1	131567	Life before LCA of Cellular organisms - cellular organisms
ENSG00000054392	1	131567	Life before LCA of Cellular organisms - cellular organisms
ENSG00000117594	1	131567	Life before LCA of Cellular organisms - cellular organisms
ENSG00000100902	1	131567	Life before LCA of Cellular organisms - cellular organisms
ENSG00000112893	1	131567	Life before LCA of Cellular organisms - cellular organisms
ENSG00000124422	1	131567	Life before LCA of Cellular organisms - cellular organisms
ENSG00000052802	1	131567	Life before LCA of Cellular organisms - cellular organisms
ENSG00000109572	1	131567	Life before LCA of Cellular organisms - cellular organisms
ENSG00000009830	1	131567	Life before LCA of Cellular organisms - cellular organisms
ENSG00000134318	1	131567	Life before LCA of Cellular organisms - cellular organisms
ENSG00000101752	1	131567	Life before LCA of Cellular organisms - cellular organisms
ENSG00000070269	1	131567	Life before LCA of Cellular organisms - cellular organisms
ENSG00000069020	1	131567	Life before LCA of Cellular organisms - cellular organisms
ENSG00000046604	1	131567	Life before LCA of Cellular organisms - cellular organisms
ENSG00000101596	1	131567	Life before LCA of Cellular organisms - cellular organisms
ENSG00000101605	1	131567	Life before LCA of Cellular organisms - cellular organisms
ENSG00000128731	1	131567	Life before LCA of Cellular organisms - cellular organisms
ENSG00000015413	1	131567	Life before LCA of Cellular organisms - cellular organisms
ENSG00000103257	1	131567	Life before LCA of Cellular organisms - cellular organisms
ENSG00000032742	1	131567	Life before LCA of Cellular organisms - cellular organisms
ENSG00000120805	1	131567	Life before LCA of Cellular organisms - cellular organisms
ENSG00000006695	1	131567	Life before LCA of Cellular organisms - cellular organisms
ENSG00000011295	1	131567	Life before LCA of Cellular organisms - cellular organisms
ENSG00000103381	1	131567	Life before LCA of Cellular organisms - cellular organisms
ENSG00000072415	1	131567	Life before LCA of Cellular organisms - cellular organisms
ENSG00000081760	1	131567	Life before LCA of Cellular organisms - cellular organisms
ENSG00000087299	1	131567	Life before LCA of Cellular organisms - cellular organisms
ENSG00000108576	1	131567	Life before LCA of Cellular organisms - cellular organisms
ENSG00000108578	1	131567	Life before LCA of Cellular organisms - cellular organisms
ENSG00000160551	1	131567	Life before LCA of Cellular organisms - cellular organisms
ENSG00000111275	1	131567	Life before LCA of Cellular organisms - cellular organisms
ENSG00000076513	1	131567	Life before LCA of Cellular organisms - cellular organisms
ENSG00000122965	1	131567	Life before LCA of Cellular organisms - cellular organisms
ENSG00000117971	1	131567	Life before LCA of Cellular organisms - cellular organisms
ENSG00000103876	1	131567	Life before LCA of Cellular organisms - cellular organisms
ENSG00000039068	1	131567	Life before LCA of Cellular organisms - cellular organisms
ENSG00000090861	1	131567	Life before LCA of Cellular organisms - cellular organisms
ENSG00000081181	1	131567	Life before LCA of Cellular organisms - cellular organisms
ENSG00000070808	1	131567	Life before LCA of Cellular organisms - cellular organisms
ENSG00000070614	1	131567	Life before LCA of Cellular organisms - cellular organisms
ENSG00000113712	1	131567	Life before LCA of Cellular organisms - cellular organisms
ENSG00000113721	1	131567	Life before LCA of Cellular organisms - cellular organisms
ENSG00000086570	1	131567	Life before LCA of Cellular organisms - cellular organisms
ENSG00000110801	1	131567	Life before LCA of Cellular organisms - cellular organisms
ENSG00000122966	1	131567	Life before LCA of Cellular organisms - cellular organisms
ENSG00000036530	1	131567	Life before LCA of Cellular organisms - cellular organisms
ENSG00000069966	1	131567	Life before LCA of Cellular organisms - cellular organisms
ENSG00000069956	1	131567	Life before LCA of Cellular organisms - cellular organisms
ENSG00000138604	1	131567	Life before LCA of Cellular organisms - cellular organisms
ENSG00000103647	1	131567	Life before LCA of Cellular organisms - cellular organisms
ENSG00000104154	1	131567	Life before LCA of Cellular organisms - cellular organisms
ENSG00000103671	1	131567	Life before LCA of Cellular organisms - cellular organisms
ENSG00000103769	1	131567	Life before LCA of Cellular organisms - cellular organisms
ENSG00000035664	1	131567	Life before LCA of Cellular organisms - cellular organisms
ENSG00000074621	1	131567	Life before LCA of Cellular organisms - cellular organisms
ENSG00000103642	1	131567	Life before LCA of Cellular organisms - cellular organisms
ENSG00000067141	1	131567	Life before LCA of Cellular organisms - cellular organisms
ENSG00000138622	1	131567	Life before LCA of Cellular organisms - cellular organisms
ENSG00000129038	1	131567	Life before LCA of Cellular organisms - cellular organisms
ENSG00000037280	1	131567	Life before LCA of Cellular organisms - cellular organisms
ENSG00000074276	1	131567	Life before LCA of Cellular organisms - cellular organisms
ENSG00000113269	1	131567	Life before LCA of Cellular organisms - cellular organisms
ENSG00000113300	1	131567	Life before LCA of Cellular organisms - cellular organisms
ENSG00000100784	1	131567	Life before LCA of Cellular organisms - cellular organisms
ENSG00000140093	1	131567	Life before LCA of Cellular organisms - cellular organisms
ENSG00000259207	1	131567	Life before LCA of Cellular organisms - cellular organisms
ENSG00000166986	1	131567	Life before LCA of Cellular organisms - cellular organisms
ENSG00000110955	1	131567	Life before LCA of Cellular organisms - cellular organisms
ENSG00000076067	1	131567	Life before LCA of Cellular organisms - cellular organisms
ENSG00000110911	1	131567	Life before LCA of Cellular organisms - cellular organisms
ENSG00000108960	1	131567	Life before LCA of Cellular organisms - cellular organisms
ENSG00000066926	1	131567	Life before LCA of Cellular organisms - cellular organisms
ENSG00000041353	1	131567	Life before LCA of Cellular organisms - cellular organisms
ENSG00000038945	1	131567	Life before LCA of Cellular organisms - cellular organisms
ENSG00000104738	1	131567	Life before LCA of Cellular organisms - cellular organisms
ENSG00000104714	1	131567	Life before LCA of Cellular organisms - cellular organisms
ENSG00000036448	1	131567	Life before LCA of Cellular organisms - cellular organisms
ENSG00000085415	1	131567	Life before LCA of Cellular organisms - cellular organisms
ENSG00000101745	1	131567	Life before LCA of Cellular organisms - cellular organisms
ENSG00000087253	1	131567	Life before LCA of Cellular organisms - cellular organisms
ENSG00000070540	1	131567	Life before LCA of Cellular organisms - cellular organisms
ENSG00000103091	1	131567	Life before LCA of Cellular organisms - cellular organisms
ENSG00000071991	1	131567	Life before LCA of Cellular organisms - cellular organisms
ENSG00000105993	1	131567	Life before LCA of Cellular organisms - cellular organisms
ENSG00000055118	1	131567	Life before LCA of Cellular organisms - cellular organisms
ENSG00000106615	1	131567	Life before LCA of Cellular organisms - cellular organisms
ENSG00000055609	1	131567	Life before LCA of Cellular organisms - cellular organisms
ENSG00000008018	1	131567	Life before LCA of Cellular organisms - cellular organisms
ENSG00000121005	1	131567	Life before LCA of Cellular organisms - cellular organisms
ENSG00000104321	1	131567	Life before LCA of Cellular organisms - cellular organisms
ENSG00000104205	1	131567	Life before LCA of Cellular organisms - cellular organisms
ENSG00000066777	1	131567	Life before LCA of Cellular organisms - cellular organisms
ENSG00000066629	1	131567	Life before LCA of Cellular organisms - cellular organisms
ENSG00000089902	1	131567	Life before LCA of Cellular organisms - cellular organisms
ENSG00000121064	1	131567	Life before LCA of Cellular organisms - cellular organisms
ENSG00000167419	1	131567	Life before LCA of Cellular organisms - cellular organisms
ENSG00000062716	1	131567	Life before LCA of Cellular organisms - cellular organisms
ENSG00000127564	1	131567	Life before LCA of Cellular organisms - cellular organisms
ENSG00000103227	1	131567	Life before LCA of Cellular organisms - cellular organisms
ENSG00000095906	1	131567	Life before LCA of Cellular organisms - cellular organisms
ENSG00000008710	1	131567	Life before LCA of Cellular organisms - cellular organisms
ENSG00000127586	1	131567	Life before LCA of Cellular organisms - cellular organisms
ENSG00000007384	1	131567	Life before LCA of Cellular organisms - cellular organisms
ENSG00000103249	1	131567	Life before LCA of Cellular organisms - cellular organisms
ENSG00000005156	1	131567	Life before LCA of Cellular organisms - cellular organisms
ENSG00000116745	1	131567	Life before LCA of Cellular organisms - cellular organisms
ENSG00000106688	1	131567	Life before LCA of Cellular organisms - cellular organisms
ENSG00000103423	1	131567	Life before LCA of Cellular organisms - cellular organisms
ENSG00000102921	1	131567	Life before LCA of Cellular organisms - cellular organisms
ENSG00000109046	1	131567	Life before LCA of Cellular organisms - cellular organisms
ENSG00000005961	1	131567	Life before LCA of Cellular organisms - cellular organisms
ENSG00000067596	1	131567	Life before LCA of Cellular organisms - cellular organisms
ENSG00000004939	1	131567	Life before LCA of Cellular organisms - cellular organisms
ENSG00000103196	1	131567	Life before LCA of Cellular organisms - cellular organisms
ENSG00000064270	1	131567	Life before LCA of Cellular organisms - cellular organisms
ENSG00000103150	1	131567	Life before LCA of Cellular organisms - cellular organisms
ENSG00000165055	1	131567	Life before LCA of Cellular organisms - cellular organisms
ENSG00000065559	1	131567	Life before LCA of Cellular organisms - cellular organisms
ENSG00000116254	1	131567	Life before LCA of Cellular organisms - cellular organisms
ENSG00000023318	1	131567	Life before LCA of Cellular organisms - cellular organisms
ENSG00000119509	1	131567	Life before LCA of Cellular organisms - cellular organisms
ENSG00000064651	1	131567	Life before LCA of Cellular organisms - cellular organisms
ENSG00000113396	1	131567	Life before LCA of Cellular organisms - cellular organisms
ENSG00000138829	1	131567	Life before LCA of Cellular organisms - cellular organisms
ENSG00000091592	1	131567	Life before LCA of Cellular organisms - cellular organisms
ENSG00000091622	1	131567	Life before LCA of Cellular organisms - cellular organisms
ENSG00000070915	1	131567	Life before LCA of Cellular organisms - cellular organisms
ENSG00000070770	1	131567	Life before LCA of Cellular organisms - cellular organisms
ENSG00000088682	1	131567	Life before LCA of Cellular organisms - cellular organisms
ENSG00000140853	1	131567	Life before LCA of Cellular organisms - cellular organisms
ENSG00000080603	1	131567	Life before LCA of Cellular organisms - cellular organisms
ENSG00000099381	1	131567	Life before LCA of Cellular organisms - cellular organisms
ENSG00000099377	1	131567	Life before LCA of Cellular organisms - cellular organisms
ENSG00000104731	1	131567	Life before LCA of Cellular organisms - cellular organisms
ENSG00000119471	1	131567	Life before LCA of Cellular organisms - cellular organisms
ENSG00000125851	1	131567	Life before LCA of Cellular organisms - cellular organisms
ENSG00000089091	1	131567	Life before LCA of Cellular organisms - cellular organisms
ENSG00000090054	1	131567	Life before LCA of Cellular organisms - cellular organisms
ENSG00000161016	1	131567	Life before LCA of Cellular organisms - cellular organisms
ENSG00000093072	1	131567	Life before LCA of Cellular organisms - cellular organisms
ENSG00000109062	1	131567	Life before LCA of Cellular organisms - cellular organisms
ENSG00000124302	1	131567	Life before LCA of Cellular organisms - cellular organisms
ENSG00000105675	1	131567	Life before LCA of Cellular organisms - cellular organisms
ENSG00000126259	1	131567	Life before LCA of Cellular organisms - cellular organisms
ENSG00000105707	1	131567	Life before LCA of Cellular organisms - cellular organisms
ENSG00000126254	1	131567	Life before LCA of Cellular organisms - cellular organisms
ENSG00000104331	1	131567	Life before LCA of Cellular organisms - cellular organisms
ENSG00000104388	1	131567	Life before LCA of Cellular organisms - cellular organisms
ENSG00000123080	1	131567	Life before LCA of Cellular organisms - cellular organisms
ENSG00000085831	1	131567	Life before LCA of Cellular organisms - cellular organisms
ENSG00000078618	1	131567	Life before LCA of Cellular organisms - cellular organisms
ENSG00000129566	1	131567	Life before LCA of Cellular organisms - cellular organisms
ENSG00000101542	1	131567	Life before LCA of Cellular organisms - cellular organisms
ENSG00000081913	1	131567	Life before LCA of Cellular organisms - cellular organisms
ENSG00000077942	1	131567	Life before LCA of Cellular organisms - cellular organisms
ENSG00000075275	1	131567	Life before LCA of Cellular organisms - cellular organisms
ENSG00000117450	1	131567	Life before LCA of Cellular organisms - cellular organisms
ENSG00000072133	1	131567	Life before LCA of Cellular organisms - cellular organisms
ENSG00000087157	1	131567	Life before LCA of Cellular organisms - cellular organisms
ENSG00000129646	1	131567	Life before LCA of Cellular organisms - cellular organisms
ENSG00000073146	1	131567	Life before LCA of Cellular organisms - cellular organisms
ENSG00000005007	1	131567	Life before LCA of Cellular organisms - cellular organisms
ENSG00000064490	1	131567	Life before LCA of Cellular organisms - cellular organisms
ENSG00000099308	1	131567	Life before LCA of Cellular organisms - cellular organisms
ENSG00000003096	1	131567	Life before LCA of Cellular organisms - cellular organisms
ENSG00000068366	1	131567	Life before LCA of Cellular organisms - cellular organisms
ENSG00000077264	1	131567	Life before LCA of Cellular organisms - cellular organisms
ENSG00000101935	1	131567	Life before LCA of Cellular organisms - cellular organisms
ENSG00000183943	1	131567	Life before LCA of Cellular organisms - cellular organisms
ENSG00000101347	1	131567	Life before LCA of Cellular organisms - cellular organisms
ENSG00000079462	1	131567	Life before LCA of Cellular organisms - cellular organisms
ENSG00000007047	1	131567	Life before LCA of Cellular organisms - cellular organisms
ENSG00000105737	1	131567	Life before LCA of Cellular organisms - cellular organisms
ENSG00000112246	1	131567	Life before LCA of Cellular organisms - cellular organisms
ENSG00000085382	1	131567	Life before LCA of Cellular organisms - cellular organisms
ENSG00000117013	1	131567	Life before LCA of Cellular organisms - cellular organisms
ENSG00000088812	1	131567	Life before LCA of Cellular organisms - cellular organisms
ENSG00000101307	1	131567	Life before LCA of Cellular organisms - cellular organisms
ENSG00000241685	1	131567	Life before LCA of Cellular organisms - cellular organisms
ENSG00000126934	1	131567	Life before LCA of Cellular organisms - cellular organisms
ENSG00000034063	1	131567	Life before LCA of Cellular organisms - cellular organisms
ENSG00000065717	1	131567	Life before LCA of Cellular organisms - cellular organisms
ENSG00000142002	1	131567	Life before LCA of Cellular organisms - cellular organisms
ENSG00000105426	1	131567	Life before LCA of Cellular organisms - cellular organisms
ENSG00000089847	1	131567	Life before LCA of Cellular organisms - cellular organisms
ENSG00000103222	1	131567	Life before LCA of Cellular organisms - cellular organisms
ENSG00000102882	1	131567	Life before LCA of Cellular organisms - cellular organisms
ENSG00000103319	1	131567	Life before LCA of Cellular organisms - cellular organisms
ENSG00000181192	1	131567	Life before LCA of Cellular organisms - cellular organisms
ENSG00000107537	1	131567	Life before LCA of Cellular organisms - cellular organisms
ENSG00000112144	1	131567	Life before LCA of Cellular organisms - cellular organisms
ENSG00000096006	1	131567	Life before LCA of Cellular organisms - cellular organisms
ENSG00000107968	1	131567	Life before LCA of Cellular organisms - cellular organisms
ENSG00000108381	1	131567	Life before LCA of Cellular organisms - cellular organisms
ENSG00000108963	1	131567	Life before LCA of Cellular organisms - cellular organisms
ENSG00000083457	1	131567	Life before LCA of Cellular organisms - cellular organisms
ENSG00000129219	1	131567	Life before LCA of Cellular organisms - cellular organisms
ENSG00000127804	1	131567	Life before LCA of Cellular organisms - cellular organisms
ENSG00000083807	1	131567	Life before LCA of Cellular organisms - cellular organisms
ENSG00000064687	1	131567	Life before LCA of Cellular organisms - cellular organisms
ENSG00000099998	1	131567	Life before LCA of Cellular organisms - cellular organisms
ENSG00000100228	1	131567	Life before LCA of Cellular organisms - cellular organisms
ENSG00000065675	1	131567	Life before LCA of Cellular organisms - cellular organisms
ENSG00000198610	1	131567	Life before LCA of Cellular organisms - cellular organisms
ENSG00000047056	1	131567	Life before LCA of Cellular organisms - cellular organisms
ENSG00000091664	1	131567	Life before LCA of Cellular organisms - cellular organisms
ENSG00000129151	1	131567	Life before LCA of Cellular organisms - cellular organisms
ENSG00000057468	1	131567	Life before LCA of Cellular organisms - cellular organisms
ENSG00000100084	1	131567	Life before LCA of Cellular organisms - cellular organisms
ENSG00000100034	1	131567	Life before LCA of Cellular organisms - cellular organisms
ENSG00000088205	1	131567	Life before LCA of Cellular organisms - cellular organisms
ENSG00000087088	1	131567	Life before LCA of Cellular organisms - cellular organisms
ENSG00000105464	1	131567	Life before LCA of Cellular organisms - cellular organisms
ENSG00000105486	1	131567	Life before LCA of Cellular organisms - cellular organisms
ENSG00000104812	1	131567	Life before LCA of Cellular organisms - cellular organisms
ENSG00000024422	1	131567	Life before LCA of Cellular organisms - cellular organisms
ENSG00000087076	1	131567	Life before LCA of Cellular organisms - cellular organisms
ENSG00000090372	1	131567	Life before LCA of Cellular organisms - cellular organisms
ENSG00000086991	1	131567	Life before LCA of Cellular organisms - cellular organisms
ENSG00000077498	1	131567	Life before LCA of Cellular organisms - cellular organisms
ENSG00000125630	1	131567	Life before LCA of Cellular organisms - cellular organisms
ENSG00000074266	1	131567	Life before LCA of Cellular organisms - cellular organisms
ENSG00000090013	1	131567	Life before LCA of Cellular organisms - cellular organisms
ENSG00000099337	1	131567	Life before LCA of Cellular organisms - cellular organisms
ENSG00000127507	1	131567	Life before LCA of Cellular organisms - cellular organisms
ENSG00000105135	1	131567	Life before LCA of Cellular organisms - cellular organisms
ENSG00000074181	1	131567	Life before LCA of Cellular organisms - cellular organisms
ENSG00000126583	1	131567	Life before LCA of Cellular organisms - cellular organisms
ENSG00000125503	1	131567	Life before LCA of Cellular organisms - cellular organisms
ENSG00000080031	1	131567	Life before LCA of Cellular organisms - cellular organisms
ENSG00000022556	1	131567	Life before LCA of Cellular organisms - cellular organisms
ENSG00000066468	1	131567	Life before LCA of Cellular organisms - cellular organisms
ENSG00000126903	1	131567	Life before LCA of Cellular organisms - cellular organisms
ENSG00000067842	1	131567	Life before LCA of Cellular organisms - cellular organisms
ENSG00000116147	1	131567	Life before LCA of Cellular organisms - cellular organisms
ENSG00000059377	1	131567	Life before LCA of Cellular organisms - cellular organisms
ENSG00000122884	1	131567	Life before LCA of Cellular organisms - cellular organisms
ENSG00000084234	1	131567	Life before LCA of Cellular organisms - cellular organisms
ENSG00000109832	1	131567	Life before LCA of Cellular organisms - cellular organisms
ENSG00000064309	1	131567	Life before LCA of Cellular organisms - cellular organisms
ENSG00000110074	1	131567	Life before LCA of Cellular organisms - cellular organisms
ENSG00000110013	1	131567	Life before LCA of Cellular organisms - cellular organisms
ENSG00000107147	1	131567	Life before LCA of Cellular organisms - cellular organisms
ENSG00000197561	1	131567	Life before LCA of Cellular organisms - cellular organisms
ENSG00000085760	1	131567	Life before LCA of Cellular organisms - cellular organisms
ENSG00000115239	1	131567	Life before LCA of Cellular organisms - cellular organisms
ENSG00000115183	1	131567	Life before LCA of Cellular organisms - cellular organisms
ENSG00000054219	1	131567	Life before LCA of Cellular organisms - cellular organisms
ENSG00000115170	1	131567	Life before LCA of Cellular organisms - cellular organisms
ENSG00000115267	1	131567	Life before LCA of Cellular organisms - cellular organisms
ENSG00000115946	1	131567	Life before LCA of Cellular organisms - cellular organisms
ENSG00000113805	1	131567	Life before LCA of Cellular organisms - cellular organisms
ENSG00000060688	1	131567	Life before LCA of Cellular organisms - cellular organisms
ENSG00000126698	1	131567	Life before LCA of Cellular organisms - cellular organisms
ENSG00000116353	1	131567	Life before LCA of Cellular organisms - cellular organisms
ENSG00000016602	1	131567	Life before LCA of Cellular organisms - cellular organisms
ENSG00000116016	1	131567	Life before LCA of Cellular organisms - cellular organisms
ENSG00000068784	1	131567	Life before LCA of Cellular organisms - cellular organisms
ENSG00000068724	1	131567	Life before LCA of Cellular organisms - cellular organisms
ENSG00000213619	1	131567	Life before LCA of Cellular organisms - cellular organisms
ENSG00000110455	1	131567	Life before LCA of Cellular organisms - cellular organisms
ENSG00000128829	1	131567	Life before LCA of Cellular organisms - cellular organisms
ENSG00000092445	1	131567	Life before LCA of Cellular organisms - cellular organisms
ENSG00000062524	1	131567	Life before LCA of Cellular organisms - cellular organisms
ENSG00000103994	1	131567	Life before LCA of Cellular organisms - cellular organisms
ENSG00000081479	1	131567	Life before LCA of Cellular organisms - cellular organisms
ENSG00000073734	1	131567	Life before LCA of Cellular organisms - cellular organisms
ENSG00000117020	1	131567	Life before LCA of Cellular organisms - cellular organisms
ENSG00000042445	1	131567	Life before LCA of Cellular organisms - cellular organisms
ENSG00000068654	1	131567	Life before LCA of Cellular organisms - cellular organisms
ENSG00000011566	1	131567	Life before LCA of Cellular organisms - cellular organisms
ENSG00000115705	1	131567	Life before LCA of Cellular organisms - cellular organisms
ENSG00000115963	1	131567	Life before LCA of Cellular organisms - cellular organisms
ENSG00000115808	1	131567	Life before LCA of Cellular organisms - cellular organisms
ENSG00000128052	1	131567	Life before LCA of Cellular organisms - cellular organisms
ENSG00000081320	1	131567	Life before LCA of Cellular organisms - cellular organisms
ENSG00000119041	1	131567	Life before LCA of Cellular organisms - cellular organisms
ENSG00000115520	1	131567	Life before LCA of Cellular organisms - cellular organisms
ENSG00000114757	1	131567	Life before LCA of Cellular organisms - cellular organisms
ENSG00000171109	1	131567	Life before LCA of Cellular organisms - cellular organisms
ENSG00000117643	1	131567	Life before LCA of Cellular organisms - cellular organisms
ENSG00000090020	1	131567	Life before LCA of Cellular organisms - cellular organisms
ENSG00000109670	1	131567	Life before LCA of Cellular organisms - cellular organisms
ENSG00000059691	1	131567	Life before LCA of Cellular organisms - cellular organisms
ENSG00000213398	1	131567	Life before LCA of Cellular organisms - cellular organisms
ENSG00000062038	1	131567	Life before LCA of Cellular organisms - cellular organisms
ENSG00000110367	1	131567	Life before LCA of Cellular organisms - cellular organisms
ENSG00000109929	1	131567	Life before LCA of Cellular organisms - cellular organisms
ENSG00000118094	1	131567	Life before LCA of Cellular organisms - cellular organisms
ENSG00000109927	1	131567	Life before LCA of Cellular organisms - cellular organisms
ENSG00000115665	1	131567	Life before LCA of Cellular organisms - cellular organisms
ENSG00000077044	1	131567	Life before LCA of Cellular organisms - cellular organisms
ENSG00000077232	1	131567	Life before LCA of Cellular organisms - cellular organisms
ENSG00000104833	1	131567	Life before LCA of Cellular organisms - cellular organisms
ENSG00000104921	1	131567	Life before LCA of Cellular organisms - cellular organisms
ENSG00000066044	1	131567	Life before LCA of Cellular organisms - cellular organisms
ENSG00000065911	1	131567	Life before LCA of Cellular organisms - cellular organisms
ENSG00000114956	1	131567	Life before LCA of Cellular organisms - cellular organisms
ENSG00000115318	1	131567	Life before LCA of Cellular organisms - cellular organisms
ENSG00000091409	1	131567	Life before LCA of Cellular organisms - cellular organisms
ENSG00000091428	1	131567	Life before LCA of Cellular organisms - cellular organisms
ENSG00000121957	1	131567	Life before LCA of Cellular organisms - cellular organisms
ENSG00000085491	1	131567	Life before LCA of Cellular organisms - cellular organisms
ENSG00000058085	1	131567	Life before LCA of Cellular organisms - cellular organisms
ENSG00000128694	1	131567	Life before LCA of Cellular organisms - cellular organisms
ENSG00000076003	1	131567	Life before LCA of Cellular organisms - cellular organisms
ENSG00000121988	1	131567	Life before LCA of Cellular organisms - cellular organisms
ENSG00000115866	1	131567	Life before LCA of Cellular organisms - cellular organisms
ENSG00000115850	1	131567	Life before LCA of Cellular organisms - cellular organisms
ENSG00000018510	1	131567	Life before LCA of Cellular organisms - cellular organisms
ENSG00000115947	1	131567	Life before LCA of Cellular organisms - cellular organisms
ENSG00000115919	1	131567	Life before LCA of Cellular organisms - cellular organisms
ENSG00000116962	1	131567	Life before LCA of Cellular organisms - cellular organisms
ENSG00000080819	1	131567	Life before LCA of Cellular organisms - cellular organisms
ENSG00000117298	1	131567	Life before LCA of Cellular organisms - cellular organisms
ENSG00000128059	1	131567	Life before LCA of Cellular organisms - cellular organisms
ENSG00000128050	1	131567	Life before LCA of Cellular organisms - cellular organisms
ENSG00000128039	1	131567	Life before LCA of Cellular organisms - cellular organisms
ENSG00000084092	1	131567	Life before LCA of Cellular organisms - cellular organisms
ENSG00000051341	1	131567	Life before LCA of Cellular organisms - cellular organisms
ENSG00000082701	1	131567	Life before LCA of Cellular organisms - cellular organisms
ENSG00000115526	1	131567	Life before LCA of Cellular organisms - cellular organisms
ENSG00000115514	1	131567	Life before LCA of Cellular organisms - cellular organisms
ENSG00000071082	1	131567	Life before LCA of Cellular organisms - cellular organisms
ENSG00000168827	1	131567	Life before LCA of Cellular organisms - cellular organisms
ENSG00000118855	1	131567	Life before LCA of Cellular organisms - cellular organisms
ENSG00000003393	1	131567	Life before LCA of Cellular organisms - cellular organisms
ENSG00000055044	1	131567	Life before LCA of Cellular organisms - cellular organisms
ENSG00000074966	1	131567	Life before LCA of Cellular organisms - cellular organisms
ENSG00000109158	1	131567	Life before LCA of Cellular organisms - cellular organisms
ENSG00000077097	1	131567	Life before LCA of Cellular organisms - cellular organisms
ENSG00000138641	1	131567	Life before LCA of Cellular organisms - cellular organisms
ENSG00000138642	1	131567	Life before LCA of Cellular organisms - cellular organisms
ENSG00000138646	1	131567	Life before LCA of Cellular organisms - cellular organisms
ENSG00000125675	1	131567	Life before LCA of Cellular organisms - cellular organisms
ENSG00000138650	1	131567	Life before LCA of Cellular organisms - cellular organisms
ENSG00000138653	1	131567	Life before LCA of Cellular organisms - cellular organisms
ENSG00000145362	1	131567	Life before LCA of Cellular organisms - cellular organisms
ENSG00000118231	1	131567	Life before LCA of Cellular organisms - cellular organisms
ENSG00000115020	1	131567	Life before LCA of Cellular organisms - cellular organisms
ENSG00000114200	1	131567	Life before LCA of Cellular organisms - cellular organisms
ENSG00000090402	1	131567	Life before LCA of Cellular organisms - cellular organisms
ENSG00000138669	1	131567	Life before LCA of Cellular organisms - cellular organisms
ENSG00000138678	1	131567	Life before LCA of Cellular organisms - cellular organisms
ENSG00000061918	1	131567	Life before LCA of Cellular organisms - cellular organisms
ENSG00000120251	1	131567	Life before LCA of Cellular organisms - cellular organisms
ENSG00000109738	1	131567	Life before LCA of Cellular organisms - cellular organisms
ENSG00000075340	1	131567	Life before LCA of Cellular organisms - cellular organisms
ENSG00000124406	1	131567	Life before LCA of Cellular organisms - cellular organisms
ENSG00000014824	1	131567	Life before LCA of Cellular organisms - cellular organisms
ENSG00000040731	1	131567	Life before LCA of Cellular organisms - cellular organisms
ENSG00000114544	1	131567	Life before LCA of Cellular organisms - cellular organisms
ENSG00000080493	1	131567	Life before LCA of Cellular organisms - cellular organisms
ENSG00000117222	1	131567	Life before LCA of Cellular organisms - cellular organisms
ENSG00000197540	1	131567	Life before LCA of Cellular organisms - cellular organisms
ENSG00000138696	1	131567	Life before LCA of Cellular organisms - cellular organisms
ENSG00000038002	1	131567	Life before LCA of Cellular organisms - cellular organisms
ENSG00000109674	1	131567	Life before LCA of Cellular organisms - cellular organisms
ENSG00000124839	1	131567	Life before LCA of Cellular organisms - cellular organisms
ENSG00000068024	1	131567	Life before LCA of Cellular organisms - cellular organisms
ENSG00000065802	1	131567	Life before LCA of Cellular organisms - cellular organisms
ENSG00000047457	1	131567	Life before LCA of Cellular organisms - cellular organisms
ENSG00000033627	1	131567	Life before LCA of Cellular organisms - cellular organisms
ENSG00000108306	1	131567	Life before LCA of Cellular organisms - cellular organisms
ENSG00000089558	1	131567	Life before LCA of Cellular organisms - cellular organisms
ENSG00000112992	1	131567	Life before LCA of Cellular organisms - cellular organisms
ENSG00000124275	1	131567	Life before LCA of Cellular organisms - cellular organisms
ENSG00000037474	1	131567	Life before LCA of Cellular organisms - cellular organisms
ENSG00000114248	1	131567	Life before LCA of Cellular organisms - cellular organisms
ENSG00000114204	1	131567	Life before LCA of Cellular organisms - cellular organisms
ENSG00000164344	1	131567	Life before LCA of Cellular organisms - cellular organisms
ENSG00000088926	1	131567	Life before LCA of Cellular organisms - cellular organisms
ENSG00000115226	1	131567	Life before LCA of Cellular organisms - cellular organisms
ENSG00000084774	1	131567	Life before LCA of Cellular organisms - cellular organisms
ENSG00000119772	1	131567	Life before LCA of Cellular organisms - cellular organisms
ENSG00000084733	1	131567	Life before LCA of Cellular organisms - cellular organisms
ENSG00000115137	1	131567	Life before LCA of Cellular organisms - cellular organisms
ENSG00000115241	1	131567	Life before LCA of Cellular organisms - cellular organisms
ENSG00000084734	1	131567	Life before LCA of Cellular organisms - cellular organisms
ENSG00000198522	1	131567	Life before LCA of Cellular organisms - cellular organisms
ENSG00000127252	1	131567	Life before LCA of Cellular organisms - cellular organisms
ENSG00000144668	1	131567	Life before LCA of Cellular organisms - cellular organisms
ENSG00000087274	1	131567	Life before LCA of Cellular organisms - cellular organisms
ENSG00000125388	1	131567	Life before LCA of Cellular organisms - cellular organisms
ENSG00000127419	1	131567	Life before LCA of Cellular organisms - cellular organisms
ENSG00000067113	1	131567	Life before LCA of Cellular organisms - cellular organisms
ENSG00000109667	1	131567	Life before LCA of Cellular organisms - cellular organisms
ENSG00000138735	1	131567	Life before LCA of Cellular organisms - cellular organisms
ENSG00000105397	1	131567	Life before LCA of Cellular organisms - cellular organisms
ENSG00000080573	1	131567	Life before LCA of Cellular organisms - cellular organisms
ENSG00000091490	1	131567	Life before LCA of Cellular organisms - cellular organisms
ENSG00000138750	1	131567	Life before LCA of Cellular organisms - cellular organisms
ENSG00000138759	1	131567	Life before LCA of Cellular organisms - cellular organisms
ENSG00000138767	1	131567	Life before LCA of Cellular organisms - cellular organisms
ENSG00000113273	1	131567	Life before LCA of Cellular organisms - cellular organisms
ENSG00000113231	1	131567	Life before LCA of Cellular organisms - cellular organisms
ENSG00000113504	1	131567	Life before LCA of Cellular organisms - cellular organisms
ENSG00000073578	1	131567	Life before LCA of Cellular organisms - cellular organisms
ENSG00000249915	1	131567	Life before LCA of Cellular organisms - cellular organisms
ENSG00000066230	1	131567	Life before LCA of Cellular organisms - cellular organisms
ENSG00000114124	1	131567	Life before LCA of Cellular organisms - cellular organisms
ENSG00000109519	1	131567	Life before LCA of Cellular organisms - cellular organisms
ENSG00000115085	1	131567	Life before LCA of Cellular organisms - cellular organisms
ENSG00000240303	1	131567	Life before LCA of Cellular organisms - cellular organisms
ENSG00000081307	1	131567	Life before LCA of Cellular organisms - cellular organisms
ENSG00000114686	1	131567	Life before LCA of Cellular organisms - cellular organisms
ENSG00000109586	1	131567	Life before LCA of Cellular organisms - cellular organisms
ENSG00000111846	1	131567	Life before LCA of Cellular organisms - cellular organisms
ENSG00000073803	1	131567	Life before LCA of Cellular organisms - cellular organisms
ENSG00000090520	1	131567	Life before LCA of Cellular organisms - cellular organisms
ENSG00000049167	1	131567	Life before LCA of Cellular organisms - cellular organisms
ENSG00000074416	1	131567	Life before LCA of Cellular organisms - cellular organisms
ENSG00000073111	1	131567	Life before LCA of Cellular organisms - cellular organisms
ENSG00000075785	1	131567	Life before LCA of Cellular organisms - cellular organisms
ENSG00000113384	1	131567	Life before LCA of Cellular organisms - cellular organisms
ENSG00000113361	1	131567	Life before LCA of Cellular organisms - cellular organisms
ENSG00000113387	1	131567	Life before LCA of Cellular organisms - cellular organisms
ENSG00000038427	1	131567	Life before LCA of Cellular organisms - cellular organisms
ENSG00000113319	1	131567	Life before LCA of Cellular organisms - cellular organisms
ENSG00000113318	1	131567	Life before LCA of Cellular organisms - cellular organisms
ENSG00000072803	1	131567	Life before LCA of Cellular organisms - cellular organisms
ENSG00000051596	1	131567	Life before LCA of Cellular organisms - cellular organisms
ENSG00000037241	1	131567	Life before LCA of Cellular organisms - cellular organisms
ENSG00000082068	1	131567	Life before LCA of Cellular organisms - cellular organisms
ENSG00000039560	1	131567	Life before LCA of Cellular organisms - cellular organisms
ENSG00000113407	1	131567	Life before LCA of Cellular organisms - cellular organisms
ENSG00000079215	1	131567	Life before LCA of Cellular organisms - cellular organisms
ENSG00000041982	1	131567	Life before LCA of Cellular organisms - cellular organisms
ENSG00000106927	1	131567	Life before LCA of Cellular organisms - cellular organisms
ENSG00000133302	1	131567	Life before LCA of Cellular organisms - cellular organisms
ENSG00000138792	1	131567	Life before LCA of Cellular organisms - cellular organisms
ENSG00000138798	1	131567	Life before LCA of Cellular organisms - cellular organisms
ENSG00000138801	1	131567	Life before LCA of Cellular organisms - cellular organisms
ENSG00000125885	1	131567	Life before LCA of Cellular organisms - cellular organisms
ENSG00000112981	1	131567	Life before LCA of Cellular organisms - cellular organisms
ENSG00000106013	1	131567	Life before LCA of Cellular organisms - cellular organisms
ENSG00000082515	1	131567	Life before LCA of Cellular organisms - cellular organisms
ENSG00000041802	1	131567	Life before LCA of Cellular organisms - cellular organisms
ENSG00000119927	1	131567	Life before LCA of Cellular organisms - cellular organisms
ENSG00000108061	1	131567	Life before LCA of Cellular organisms - cellular organisms
ENSG00000106829	1	131567	Life before LCA of Cellular organisms - cellular organisms
ENSG00000094755	1	131567	Life before LCA of Cellular organisms - cellular organisms
ENSG00000106028	1	131567	Life before LCA of Cellular organisms - cellular organisms
ENSG00000127412	1	131567	Life before LCA of Cellular organisms - cellular organisms
ENSG00000115414	1	131567	Life before LCA of Cellular organisms - cellular organisms
ENSG00000115657	1	131567	Life before LCA of Cellular organisms - cellular organisms
ENSG00000124006	1	131567	Life before LCA of Cellular organisms - cellular organisms
ENSG00000115425	1	131567	Life before LCA of Cellular organisms - cellular organisms
ENSG00000006837	1	131567	Life before LCA of Cellular organisms - cellular organisms
ENSG00000113522	1	131567	Life before LCA of Cellular organisms - cellular organisms
ENSG00000099250	1	131567	Life before LCA of Cellular organisms - cellular organisms
ENSG00000172752	1	131567	Life before LCA of Cellular organisms - cellular organisms
ENSG00000106348	1	131567	Life before LCA of Cellular organisms - cellular organisms
ENSG00000106066	1	131567	Life before LCA of Cellular organisms - cellular organisms
ENSG00000106049	1	131567	Life before LCA of Cellular organisms - cellular organisms
ENSG00000109181	1	131567	Life before LCA of Cellular organisms - cellular organisms
ENSG00000070501	1	131567	Life before LCA of Cellular organisms - cellular organisms
ENSG00000112337	1	131567	Life before LCA of Cellular organisms - cellular organisms
ENSG00000104327	1	131567	Life before LCA of Cellular organisms - cellular organisms
ENSG00000128815	1	131567	Life before LCA of Cellular organisms - cellular organisms
ENSG00000124920	1	131567	Life before LCA of Cellular organisms - cellular organisms
ENSG00000126432	1	131567	Life before LCA of Cellular organisms - cellular organisms
ENSG00000085871	1	131567	Life before LCA of Cellular organisms - cellular organisms
ENSG00000198099	1	131567	Life before LCA of Cellular organisms - cellular organisms
ENSG00000011376	1	131567	Life before LCA of Cellular organisms - cellular organisms
ENSG00000114302	1	131567	Life before LCA of Cellular organisms - cellular organisms
ENSG00000075914	1	131567	Life before LCA of Cellular organisms - cellular organisms
ENSG00000114650	1	131567	Life before LCA of Cellular organisms - cellular organisms
ENSG00000114770	1	131567	Life before LCA of Cellular organisms - cellular organisms
ENSG00000114859	1	131567	Life before LCA of Cellular organisms - cellular organisms
ENSG00000078070	1	131567	Life before LCA of Cellular organisms - cellular organisms
ENSG00000135541	1	131567	Life before LCA of Cellular organisms - cellular organisms
ENSG00000118514	1	131567	Life before LCA of Cellular organisms - cellular organisms
ENSG00000105852	1	131567	Life before LCA of Cellular organisms - cellular organisms
ENSG00000106236	1	131567	Life before LCA of Cellular organisms - cellular organisms
ENSG00000110090	1	131567	Life before LCA of Cellular organisms - cellular organisms
ENSG00000110429	1	131567	Life before LCA of Cellular organisms - cellular organisms
ENSG00000081377	1	131567	Life before LCA of Cellular organisms - cellular organisms
ENSG00000107331	1	131567	Life before LCA of Cellular organisms - cellular organisms
ENSG00000071242	1	131567	Life before LCA of Cellular organisms - cellular organisms
ENSG00000110719	1	131567	Life before LCA of Cellular organisms - cellular organisms
ENSG00000029534	1	131567	Life before LCA of Cellular organisms - cellular organisms
ENSG00000091137	1	131567	Life before LCA of Cellular organisms - cellular organisms
ENSG00000005249	1	131567	Life before LCA of Cellular organisms - cellular organisms
ENSG00000105865	1	131567	Life before LCA of Cellular organisms - cellular organisms
ENSG00000005471	1	131567	Life before LCA of Cellular organisms - cellular organisms
ENSG00000085563	1	131567	Life before LCA of Cellular organisms - cellular organisms
ENSG00000008277	1	131567	Life before LCA of Cellular organisms - cellular organisms
ENSG00000105810	1	131567	Life before LCA of Cellular organisms - cellular organisms
ENSG00000058091	1	131567	Life before LCA of Cellular organisms - cellular organisms
ENSG00000001629	1	131567	Life before LCA of Cellular organisms - cellular organisms
ENSG00000106682	1	131567	Life before LCA of Cellular organisms - cellular organisms
ENSG00000071462	1	131567	Life before LCA of Cellular organisms - cellular organisms
ENSG00000042980	1	131567	Life before LCA of Cellular organisms - cellular organisms
ENSG00000080503	1	131567	Life before LCA of Cellular organisms - cellular organisms
ENSG00000036565	1	131567	Life before LCA of Cellular organisms - cellular organisms
ENSG00000075239	1	131567	Life before LCA of Cellular organisms - cellular organisms
ENSG00000122512	1	131567	Life before LCA of Cellular organisms - cellular organisms
ENSG00000076043	1	131567	Life before LCA of Cellular organisms - cellular organisms
ENSG00000104549	1	131567	Life before LCA of Cellular organisms - cellular organisms
ENSG00000095777	1	131567	Life before LCA of Cellular organisms - cellular organisms
ENSG00000129158	1	131567	Life before LCA of Cellular organisms - cellular organisms
ENSG00000129159	1	131567	Life before LCA of Cellular organisms - cellular organisms
ENSG00000119912	1	131567	Life before LCA of Cellular organisms - cellular organisms
ENSG00000095564	1	131567	Life before LCA of Cellular organisms - cellular organisms
ENSG00000016864	1	131567	Life before LCA of Cellular organisms - cellular organisms
ENSG00000007402	1	131567	Life before LCA of Cellular organisms - cellular organisms
ENSG00000055955	1	131567	Life before LCA of Cellular organisms - cellular organisms
ENSG00000187122	1	131567	Life before LCA of Cellular organisms - cellular organisms
ENSG00000101161	1	131567	Life before LCA of Cellular organisms - cellular organisms
ENSG00000100191	1	131567	Life before LCA of Cellular organisms - cellular organisms
ENSG00000100170	1	131567	Life before LCA of Cellular organisms - cellular organisms
ENSG00000241878	1	131567	Life before LCA of Cellular organisms - cellular organisms
ENSG00000119718	1	131567	Life before LCA of Cellular organisms - cellular organisms
ENSG00000138892	1	131567	Life before LCA of Cellular organisms - cellular organisms
ENSG00000100271	1	131567	Life before LCA of Cellular organisms - cellular organisms
ENSG00000151067	1	131567	Life before LCA of Cellular organisms - cellular organisms
ENSG00000139044	1	131567	Life before LCA of Cellular organisms - cellular organisms
ENSG00000139163	1	131567	Life before LCA of Cellular organisms - cellular organisms
ENSG00000139168	1	131567	Life before LCA of Cellular organisms - cellular organisms
ENSG00000139178	1	131567	Life before LCA of Cellular organisms - cellular organisms
ENSG00000139180	1	131567	Life before LCA of Cellular organisms - cellular organisms
ENSG00000139197	1	131567	Life before LCA of Cellular organisms - cellular organisms
ENSG00000139211	1	131567	Life before LCA of Cellular organisms - cellular organisms
ENSG00000139278	1	131567	Life before LCA of Cellular organisms - cellular organisms
ENSG00000139291	1	131567	Life before LCA of Cellular organisms - cellular organisms
ENSG00000139292	1	131567	Life before LCA of Cellular organisms - cellular organisms
ENSG00000111605	1	131567	Life before LCA of Cellular organisms - cellular organisms
ENSG00000072041	1	131567	Life before LCA of Cellular organisms - cellular organisms
ENSG00000139304	1	131567	Life before LCA of Cellular organisms - cellular organisms
ENSG00000139324	1	131567	Life before LCA of Cellular organisms - cellular organisms
ENSG00000139329	1	131567	Life before LCA of Cellular organisms - cellular organisms
ENSG00000139330	1	131567	Life before LCA of Cellular organisms - cellular organisms
ENSG00000139343	1	131567	Life before LCA of Cellular organisms - cellular organisms
ENSG00000139344	1	131567	Life before LCA of Cellular organisms - cellular organisms
ENSG00000139350	1	131567	Life before LCA of Cellular organisms - cellular organisms
ENSG00000139370	1	131567	Life before LCA of Cellular organisms - cellular organisms
ENSG00000139372	1	131567	Life before LCA of Cellular organisms - cellular organisms
ENSG00000139428	1	131567	Life before LCA of Cellular organisms - cellular organisms
ENSG00000072609	1	131567	Life before LCA of Cellular organisms - cellular organisms
ENSG00000139531	1	131567	Life before LCA of Cellular organisms - cellular organisms
ENSG00000139540	1	131567	Life before LCA of Cellular organisms - cellular organisms
ENSG00000139546	1	131567	Life before LCA of Cellular organisms - cellular organisms
ENSG00000139579	1	131567	Life before LCA of Cellular organisms - cellular organisms
ENSG00000244754	1	131567	Life before LCA of Cellular organisms - cellular organisms
ENSG00000139625	1	131567	Life before LCA of Cellular organisms - cellular organisms
ENSG00000139626	1	131567	Life before LCA of Cellular organisms - cellular organisms
ENSG00000139631	1	131567	Life before LCA of Cellular organisms - cellular organisms
ENSG00000065361	1	131567	Life before LCA of Cellular organisms - cellular organisms
ENSG00000139637	1	131567	Life before LCA of Cellular organisms - cellular organisms
ENSG00000139645	1	131567	Life before LCA of Cellular organisms - cellular organisms
ENSG00000139697	1	131567	Life before LCA of Cellular organisms - cellular organisms
ENSG00000139718	1	131567	Life before LCA of Cellular organisms - cellular organisms
ENSG00000139725	1	131567	Life before LCA of Cellular organisms - cellular organisms
ENSG00000139780	1	131567	Life before LCA of Cellular organisms - cellular organisms
ENSG00000139832	1	131567	Life before LCA of Cellular organisms - cellular organisms
ENSG00000088448	1	131567	Life before LCA of Cellular organisms - cellular organisms
ENSG00000139865	1	131567	Life before LCA of Cellular organisms - cellular organisms
ENSG00000139880	1	131567	Life before LCA of Cellular organisms - cellular organisms
ENSG00000139890	1	131567	Life before LCA of Cellular organisms - cellular organisms
ENSG00000187790	1	131567	Life before LCA of Cellular organisms - cellular organisms
ENSG00000139988	1	131567	Life before LCA of Cellular organisms - cellular organisms
ENSG00000139998	1	131567	Life before LCA of Cellular organisms - cellular organisms
ENSG00000140006	1	131567	Life before LCA of Cellular organisms - cellular organisms
ENSG00000140043	1	131567	Life before LCA of Cellular organisms - cellular organisms
ENSG00000140092	1	131567	Life before LCA of Cellular organisms - cellular organisms
ENSG00000140263	1	131567	Life before LCA of Cellular organisms - cellular organisms
ENSG00000104177	1	131567	Life before LCA of Cellular organisms - cellular organisms
ENSG00000140280	1	131567	Life before LCA of Cellular organisms - cellular organisms
ENSG00000140284	1	131567	Life before LCA of Cellular organisms - cellular organisms
ENSG00000140287	1	131567	Life before LCA of Cellular organisms - cellular organisms
ENSG00000051180	1	131567	Life before LCA of Cellular organisms - cellular organisms
ENSG00000128881	1	131567	Life before LCA of Cellular organisms - cellular organisms
ENSG00000140374	1	131567	Life before LCA of Cellular organisms - cellular organisms
ENSG00000080644	1	131567	Life before LCA of Cellular organisms - cellular organisms
ENSG00000140379	1	131567	Life before LCA of Cellular organisms - cellular organisms
ENSG00000140395	1	131567	Life before LCA of Cellular organisms - cellular organisms
ENSG00000140400	1	131567	Life before LCA of Cellular organisms - cellular organisms
ENSG00000140443	1	131567	Life before LCA of Cellular organisms - cellular organisms
ENSG00000140451	1	131567	Life before LCA of Cellular organisms - cellular organisms
ENSG00000140459	1	131567	Life before LCA of Cellular organisms - cellular organisms
ENSG00000140463	1	131567	Life before LCA of Cellular organisms - cellular organisms
ENSG00000140470	1	131567	Life before LCA of Cellular organisms - cellular organisms
ENSG00000213614	1	131567	Life before LCA of Cellular organisms - cellular organisms
ENSG00000140519	1	131567	Life before LCA of Cellular organisms - cellular organisms
ENSG00000140526	1	131567	Life before LCA of Cellular organisms - cellular organisms
ENSG00000140564	1	131567	Life before LCA of Cellular organisms - cellular organisms
ENSG00000140598	1	131567	Life before LCA of Cellular organisms - cellular organisms
ENSG00000140612	1	131567	Life before LCA of Cellular organisms - cellular organisms
ENSG00000183044	1	131567	Life before LCA of Cellular organisms - cellular organisms
ENSG00000140650	1	131567	Life before LCA of Cellular organisms - cellular organisms
ENSG00000178226	1	131567	Life before LCA of Cellular organisms - cellular organisms
ENSG00000140678	1	131567	Life before LCA of Cellular organisms - cellular organisms
ENSG00000140740	1	131567	Life before LCA of Cellular organisms - cellular organisms
ENSG00000145949	1	131567	Life before LCA of Cellular organisms - cellular organisms
ENSG00000140829	1	131567	Life before LCA of Cellular organisms - cellular organisms
ENSG00000140830	1	131567	Life before LCA of Cellular organisms - cellular organisms
ENSG00000140876	1	131567	Life before LCA of Cellular organisms - cellular organisms
ENSG00000140937	1	131567	Life before LCA of Cellular organisms - cellular organisms
ENSG00000140945	1	131567	Life before LCA of Cellular organisms - cellular organisms
ENSG00000140986	1	131567	Life before LCA of Cellular organisms - cellular organisms
ENSG00000140992	1	131567	Life before LCA of Cellular organisms - cellular organisms
ENSG00000141012	1	131567	Life before LCA of Cellular organisms - cellular organisms
ENSG00000197912	1	131567	Life before LCA of Cellular organisms - cellular organisms
ENSG00000141027	1	131567	Life before LCA of Cellular organisms - cellular organisms
ENSG00000141068	1	131567	Life before LCA of Cellular organisms - cellular organisms
ENSG00000160602	1	131567	Life before LCA of Cellular organisms - cellular organisms
ENSG00000141096	1	131567	Life before LCA of Cellular organisms - cellular organisms
ENSG00000141098	1	131567	Life before LCA of Cellular organisms - cellular organisms
ENSG00000141101	1	131567	Life before LCA of Cellular organisms - cellular organisms
ENSG00000141127	1	131567	Life before LCA of Cellular organisms - cellular organisms
ENSG00000141141	1	131567	Life before LCA of Cellular organisms - cellular organisms
ENSG00000141179	1	131567	Life before LCA of Cellular organisms - cellular organisms
ENSG00000141294	1	131567	Life before LCA of Cellular organisms - cellular organisms
ENSG00000141298	1	131567	Life before LCA of Cellular organisms - cellular organisms
ENSG00000141338	1	131567	Life before LCA of Cellular organisms - cellular organisms
ENSG00000154263	1	131567	Life before LCA of Cellular organisms - cellular organisms
ENSG00000108852	1	131567	Life before LCA of Cellular organisms - cellular organisms
ENSG00000141349	1	131567	Life before LCA of Cellular organisms - cellular organisms
ENSG00000170558	1	131567	Life before LCA of Cellular organisms - cellular organisms
ENSG00000141385	1	131567	Life before LCA of Cellular organisms - cellular organisms
ENSG00000141401	1	131567	Life before LCA of Cellular organisms - cellular organisms
ENSG00000141424	1	131567	Life before LCA of Cellular organisms - cellular organisms
ENSG00000141429	1	131567	Life before LCA of Cellular organisms - cellular organisms
ENSG00000141434	1	131567	Life before LCA of Cellular organisms - cellular organisms
ENSG00000141458	1	131567	Life before LCA of Cellular organisms - cellular organisms
ENSG00000141503	1	131567	Life before LCA of Cellular organisms - cellular organisms
ENSG00000141504	1	131567	Life before LCA of Cellular organisms - cellular organisms
ENSG00000141505	1	131567	Life before LCA of Cellular organisms - cellular organisms
ENSG00000141543	1	131567	Life before LCA of Cellular organisms - cellular organisms
ENSG00000141551	1	131567	Life before LCA of Cellular organisms - cellular organisms
ENSG00000141560	1	131567	Life before LCA of Cellular organisms - cellular organisms
ENSG00000141642	1	131567	Life before LCA of Cellular organisms - cellular organisms
ENSG00000197641	1	131567	Life before LCA of Cellular organisms - cellular organisms
ENSG00000166634	1	131567	Life before LCA of Cellular organisms - cellular organisms
ENSG00000141736	1	131567	Life before LCA of Cellular organisms - cellular organisms
ENSG00000141744	1	131567	Life before LCA of Cellular organisms - cellular organisms
ENSG00000141756	1	131567	Life before LCA of Cellular organisms - cellular organisms
ENSG00000171954	1	131567	Life before LCA of Cellular organisms - cellular organisms
ENSG00000141959	1	131567	Life before LCA of Cellular organisms - cellular organisms
ENSG00000141965	1	131567	Life before LCA of Cellular organisms - cellular organisms
ENSG00000141977	1	131567	Life before LCA of Cellular organisms - cellular organisms
ENSG00000248098	1	131567	Life before LCA of Cellular organisms - cellular organisms
ENSG00000142149	1	131567	Life before LCA of Cellular organisms - cellular organisms
ENSG00000142168	1	131567	Life before LCA of Cellular organisms - cellular organisms
ENSG00000142178	1	131567	Life before LCA of Cellular organisms - cellular organisms
ENSG00000142208	1	131567	Life before LCA of Cellular organisms - cellular organisms
ENSG00000185800	1	131567	Life before LCA of Cellular organisms - cellular organisms
ENSG00000142230	1	131567	Life before LCA of Cellular organisms - cellular organisms
ENSG00000142235	1	131567	Life before LCA of Cellular organisms - cellular organisms
ENSG00000075702	1	131567	Life before LCA of Cellular organisms - cellular organisms
ENSG00000142319	1	131567	Life before LCA of Cellular organisms - cellular organisms
ENSG00000142327	1	131567	Life before LCA of Cellular organisms - cellular organisms
ENSG00000142330	1	131567	Life before LCA of Cellular organisms - cellular organisms
ENSG00000142449	1	131567	Life before LCA of Cellular organisms - cellular organisms
ENSG00000104980	1	131567	Life before LCA of Cellular organisms - cellular organisms
ENSG00000142494	1	131567	Life before LCA of Cellular organisms - cellular organisms
ENSG00000142507	1	131567	Life before LCA of Cellular organisms - cellular organisms
ENSG00000142513	1	131567	Life before LCA of Cellular organisms - cellular organisms
ENSG00000142534	1	131567	Life before LCA of Cellular organisms - cellular organisms
ENSG00000116213	1	131567	Life before LCA of Cellular organisms - cellular organisms
ENSG00000142657	1	131567	Life before LCA of Cellular organisms - cellular organisms
ENSG00000142731	1	131567	Life before LCA of Cellular organisms - cellular organisms
ENSG00000142910	1	131567	Life before LCA of Cellular organisms - cellular organisms
ENSG00000142973	1	131567	Life before LCA of Cellular organisms - cellular organisms
ENSG00000143106	1	131567	Life before LCA of Cellular organisms - cellular organisms
ENSG00000143107	1	131567	Life before LCA of Cellular organisms - cellular organisms
ENSG00000134216	1	131567	Life before LCA of Cellular organisms - cellular organisms
ENSG00000143126	1	131567	Life before LCA of Cellular organisms - cellular organisms
ENSG00000117143	1	131567	Life before LCA of Cellular organisms - cellular organisms
ENSG00000143341	1	131567	Life before LCA of Cellular organisms - cellular organisms
ENSG00000143363	1	131567	Life before LCA of Cellular organisms - cellular organisms
ENSG00000143368	1	131567	Life before LCA of Cellular organisms - cellular organisms
ENSG00000143379	1	131567	Life before LCA of Cellular organisms - cellular organisms
ENSG00000143387	1	131567	Life before LCA of Cellular organisms - cellular organisms
ENSG00000143457	1	131567	Life before LCA of Cellular organisms - cellular organisms
ENSG00000143473	1	131567	Life before LCA of Cellular organisms - cellular organisms
ENSG00000143486	1	131567	Life before LCA of Cellular organisms - cellular organisms
ENSG00000143554	1	131567	Life before LCA of Cellular organisms - cellular organisms
ENSG00000135773	1	131567	Life before LCA of Cellular organisms - cellular organisms
ENSG00000173876	1	131567	Life before LCA of Cellular organisms - cellular organisms
ENSG00000143727	1	131567	Life before LCA of Cellular organisms - cellular organisms
ENSG00000143761	1	131567	Life before LCA of Cellular organisms - cellular organisms
ENSG00000143815	1	131567	Life before LCA of Cellular organisms - cellular organisms
ENSG00000143819	1	131567	Life before LCA of Cellular organisms - cellular organisms
ENSG00000143839	1	131567	Life before LCA of Cellular organisms - cellular organisms
ENSG00000143862	1	131567	Life before LCA of Cellular organisms - cellular organisms
ENSG00000143870	1	131567	Life before LCA of Cellular organisms - cellular organisms
ENSG00000143878	1	131567	Life before LCA of Cellular organisms - cellular organisms
ENSG00000143891	1	131567	Life before LCA of Cellular organisms - cellular organisms
ENSG00000049323	1	131567	Life before LCA of Cellular organisms - cellular organisms
ENSG00000143921	1	131567	Life before LCA of Cellular organisms - cellular organisms
ENSG00000143933	1	131567	Life before LCA of Cellular organisms - cellular organisms
ENSG00000143947	1	131567	Life before LCA of Cellular organisms - cellular organisms
ENSG00000143977	1	131567	Life before LCA of Cellular organisms - cellular organisms
ENSG00000152672	1	131567	Life before LCA of Cellular organisms - cellular organisms
ENSG00000144029	1	131567	Life before LCA of Cellular organisms - cellular organisms
ENSG00000144031	1	131567	Life before LCA of Cellular organisms - cellular organisms
ENSG00000144035	1	131567	Life before LCA of Cellular organisms - cellular organisms
ENSG00000198075	1	131567	Life before LCA of Cellular organisms - cellular organisms
ENSG00000144118	1	131567	Life before LCA of Cellular organisms - cellular organisms
ENSG00000144136	1	131567	Life before LCA of Cellular organisms - cellular organisms
ENSG00000144152	1	131567	Life before LCA of Cellular organisms - cellular organisms
ENSG00000144191	1	131567	Life before LCA of Cellular organisms - cellular organisms
ENSG00000144199	1	131567	Life before LCA of Cellular organisms - cellular organisms
ENSG00000144233	1	131567	Life before LCA of Cellular organisms - cellular organisms
ENSG00000144290	1	131567	Life before LCA of Cellular organisms - cellular organisms
ENSG00000144306	1	131567	Life before LCA of Cellular organisms - cellular organisms
ENSG00000213160	1	131567	Life before LCA of Cellular organisms - cellular organisms
ENSG00000118257	1	131567	Life before LCA of Cellular organisms - cellular organisms
ENSG00000144410	1	131567	Life before LCA of Cellular organisms - cellular organisms
ENSG00000144452	1	131567	Life before LCA of Cellular organisms - cellular organisms
ENSG00000144455	1	131567	Life before LCA of Cellular organisms - cellular organisms
ENSG00000144504	1	131567	Life before LCA of Cellular organisms - cellular organisms
ENSG00000144535	1	131567	Life before LCA of Cellular organisms - cellular organisms
ENSG00000144566	1	131567	Life before LCA of Cellular organisms - cellular organisms
ENSG00000144579	1	131567	Life before LCA of Cellular organisms - cellular organisms
ENSG00000114923	1	131567	Life before LCA of Cellular organisms - cellular organisms
ENSG00000123992	1	131567	Life before LCA of Cellular organisms - cellular organisms
ENSG00000144642	1	131567	Life before LCA of Cellular organisms - cellular organisms
ENSG00000144671	1	131567	Life before LCA of Cellular organisms - cellular organisms
ENSG00000144677	1	131567	Life before LCA of Cellular organisms - cellular organisms
ENSG00000144711	1	131567	Life before LCA of Cellular organisms - cellular organisms
ENSG00000144749	1	131567	Life before LCA of Cellular organisms - cellular organisms
ENSG00000055957	1	131567	Life before LCA of Cellular organisms - cellular organisms
ENSG00000144771	1	131567	Life before LCA of Cellular organisms - cellular organisms
ENSG00000196345	1	131567	Life before LCA of Cellular organisms - cellular organisms
ENSG00000144827	1	131567	Life before LCA of Cellular organisms - cellular organisms
ENSG00000144837	1	131567	Life before LCA of Cellular organisms - cellular organisms
ENSG00000144857	1	131567	Life before LCA of Cellular organisms - cellular organisms
ENSG00000114573	1	131567	Life before LCA of Cellular organisms - cellular organisms
ENSG00000144908	1	131567	Life before LCA of Cellular organisms - cellular organisms
[truncated: 20,155 more rows]

## Sheet: Zebrafish-Ens68
Ensembl Gene ID	Oldest Phylostratum	TaxID	Description
ENSDARG00000033231	1	131567	Life before LCA of Cellular organisms - cellular organisms
ENSDARG00000000102	1	131567	Life before LCA of Cellular organisms - cellular organisms
ENSDARG00000000241	1	131567	Life before LCA of Cellular organisms - cellular organisms
ENSDARG00000000370	1	131567	Life before LCA of Cellular organisms - cellular organisms
ENSDARG00000000380	1	131567	Life before LCA of Cellular organisms - cellular organisms
ENSDARG00000000472	1	131567	Life before LCA of Cellular organisms - cellular organisms
ENSDARG00000001710	1	131567	Life before LCA of Cellular organisms - cellular organisms
ENSDARG00000000563	1	131567	Life before LCA of Cellular organisms - cellular organisms
ENSDARG00000001431	1	131567	Life before LCA of Cellular organisms - cellular organisms
ENSDARG00000001734	1	131567	Life before LCA of Cellular organisms - cellular organisms
ENSDARG00000045051	1	131567	Life before LCA of Cellular organisms - cellular organisms
ENSDARG00000043406	1	131567	Life before LCA of Cellular organisms - cellular organisms
ENSDARG00000000540	1	131567	Life before LCA of Cellular organisms - cellular organisms
ENSDARG00000000651	1	131567	Life before LCA of Cellular organisms - cellular organisms
ENSDARG00000001452	1	131567	Life before LCA of Cellular organisms - cellular organisms
ENSDARG00000000656	1	131567	Life before LCA of Cellular organisms - cellular organisms
ENSDARG00000001557	1	131567	Life before LCA of Cellular organisms - cellular organisms
ENSDARG00000000476	1	131567	Life before LCA of Cellular organisms - cellular organisms
ENSDARG00000001656	1	131567	Life before LCA of Cellular organisms - cellular organisms
ENSDARG00000078760	1	131567	Life before LCA of Cellular organisms - cellular organisms
ENSDARG00000001559	1	131567	Life before LCA of Cellular organisms - cellular organisms
ENSDARG00000024032	1	131567	Life before LCA of Cellular organisms - cellular organisms
ENSDARG00000001463	1	131567	Life before LCA of Cellular organisms - cellular organisms
ENSDARG00000001169	1	131567	Life before LCA of Cellular organisms - cellular organisms
ENSDARG00000028213	1	131567	Life before LCA of Cellular organisms - cellular organisms
ENSDARG00000000966	1	131567	Life before LCA of Cellular organisms - cellular organisms
ENSDARG00000001354	1	131567	Life before LCA of Cellular organisms - cellular organisms
ENSDARG00000001578	1	131567	Life before LCA of Cellular organisms - cellular organisms
ENSDARG00000000972	1	131567	Life before LCA of Cellular organisms - cellular organisms
ENSDARG00000031885	1	131567	Life before LCA of Cellular organisms - cellular organisms
ENSDARG00000000730	1	131567	Life before LCA of Cellular organisms - cellular organisms
ENSDARG00000077625	1	131567	Life before LCA of Cellular organisms - cellular organisms
ENSDARG00000018961	1	131567	Life before LCA of Cellular organisms - cellular organisms
ENSDARG00000021346	1	131567	Life before LCA of Cellular organisms - cellular organisms
ENSDARG00000089934	1	131567	Life before LCA of Cellular organisms - cellular organisms
ENSDARG00000020115	1	131567	Life before LCA of Cellular organisms - cellular organisms
ENSDARG00000007813	1	131567	Life before LCA of Cellular organisms - cellular organisms
ENSDARG00000013150	1	131567	Life before LCA of Cellular organisms - cellular organisms
ENSDARG00000016301	1	131567	Life before LCA of Cellular organisms - cellular organisms
ENSDARG00000012468	1	131567	Life before LCA of Cellular organisms - cellular organisms
ENSDARG00000011521	1	131567	Life before LCA of Cellular organisms - cellular organisms
ENSDARG00000018002	1	131567	Life before LCA of Cellular organisms - cellular organisms
ENSDARG00000093411	1	131567	Life before LCA of Cellular organisms - cellular organisms
ENSDARG00000013063	1	131567	Life before LCA of Cellular organisms - cellular organisms
ENSDARG00000020573	1	131567	Life before LCA of Cellular organisms - cellular organisms
ENSDARG00000007769	1	131567	Life before LCA of Cellular organisms - cellular organisms
ENSDARG00000000369	1	131567	Life before LCA of Cellular organisms - cellular organisms
ENSDARG00000093182	1	131567	Life before LCA of Cellular organisms - cellular organisms
ENSDARG00000020978	1	131567	Life before LCA of Cellular organisms - cellular organisms
ENSDARG00000003420	1	131567	Life before LCA of Cellular organisms - cellular organisms
ENSDARG00000003486	1	131567	Life before LCA of Cellular organisms - cellular organisms
ENSDARG00000017994	1	131567	Life before LCA of Cellular organisms - cellular organisms
ENSDARG00000019371	1	131567	Life before LCA of Cellular organisms - cellular organisms
ENSDARG00000005479	1	131567	Life before LCA of Cellular organisms - cellular organisms
ENSDARG00000020890	1	131567	Life before LCA of Cellular organisms - cellular organisms
ENSDARG00000013946	1	131567	Life before LCA of Cellular organisms - cellular organisms
ENSDARG00000087402	1	131567	Life before LCA of Cellular organisms - cellular organisms
ENSDARG00000011701	1	131567	Life before LCA of Cellular organisms - cellular organisms
ENSDARG00000014969	1	131567	Life before LCA of Cellular organisms - cellular organisms
ENSDARG00000004151	1	131567	Life before LCA of Cellular organisms - cellular organisms
ENSDARG00000009087	1	131567	Life before LCA of Cellular organisms - cellular organisms
ENSDARG00000010936	1	131567	Life before LCA of Cellular organisms - cellular organisms
ENSDARG00000006202	1	131567	Life before LCA of Cellular organisms - cellular organisms
ENSDARG00000003573	1	131567	Life before LCA of Cellular organisms - cellular organisms
ENSDARG00000056009	1	131567	Life before LCA of Cellular organisms - cellular organisms
ENSDARG00000012204	1	131567	Life before LCA of Cellular organisms - cellular organisms
ENSDARG00000079802	1	131567	Life before LCA of Cellular organisms - cellular organisms
ENSDARG00000008807	1	131567	Life before LCA of Cellular organisms - cellular organisms
ENSDARG00000005371	1	131567	Life before LCA of Cellular organisms - cellular organisms
ENSDARG00000060123	1	131567	Life before LCA of Cellular organisms - cellular organisms
ENSDARG00000013839	1	131567	Life before LCA of Cellular organisms - cellular organisms
ENSDARG00000039502	1	131567	Life before LCA of Cellular organisms - cellular organisms
ENSDARG00000018328	1	131567	Life before LCA of Cellular organisms - cellular organisms
ENSDARG00000004406	1	131567	Life before LCA of Cellular organisms - cellular organisms
ENSDARG00000008098	1	131567	Life before LCA of Cellular organisms - cellular organisms
ENSDARG00000016809	1	131567	Life before LCA of Cellular organisms - cellular organisms
ENSDARG00000013837	1	131567	Life before LCA of Cellular organisms - cellular organisms
ENSDARG00000005191	1	131567	Life before LCA of Cellular organisms - cellular organisms
ENSDARG00000008095	1	131567	Life before LCA of Cellular organisms - cellular organisms
ENSDARG00000012505	1	131567	Life before LCA of Cellular organisms - cellular organisms
ENSDARG00000008097	1	131567	Life before LCA of Cellular organisms - cellular organisms
ENSDARG00000008674	1	131567	Life before LCA of Cellular organisms - cellular organisms
ENSDARG00000010524	1	131567	Life before LCA of Cellular organisms - cellular organisms
ENSDARG00000015566	1	131567	Life before LCA of Cellular organisms - cellular organisms
ENSDARG00000026225	1	131567	Life before LCA of Cellular organisms - cellular organisms
ENSDARG00000007130	1	131567	Life before LCA of Cellular organisms - cellular organisms
ENSDARG00000004904	1	131567	Life before LCA of Cellular organisms - cellular organisms
ENSDARG00000012927	1	131567	Life before LCA of Cellular organisms - cellular organisms
ENSDARG00000015254	1	131567	Life before LCA of Cellular organisms - cellular organisms
ENSDARG00000007959	1	131567	Life before LCA of Cellular organisms - cellular organisms
ENSDARG00000088870	1	131567	Life before LCA of Cellular organisms - cellular organisms
ENSDARG00000007708	1	131567	Life before LCA of Cellular organisms - cellular organisms
ENSDARG00000035809	1	131567	Life before LCA of Cellular organisms - cellular organisms
ENSDARG00000004187	1	131567	Life before LCA of Cellular organisms - cellular organisms
ENSDARG00000008370	1	131567	Life before LCA of Cellular organisms - cellular organisms
ENSDARG00000007385	1	131567	Life before LCA of Cellular organisms - cellular organisms
ENSDARG00000020145	1	131567	Life before LCA of Cellular organisms - cellular organisms
ENSDARG00000018516	1	131567	Life before LCA of Cellular organisms - cellular organisms
ENSDARG00000010767	1	131567	Life before LCA of Cellular organisms - cellular organisms
ENSDARG00000035577	1	131567	Life before LCA of Cellular organisms - cellular organisms
ENSDARG00000004280	1	131567	Life before LCA of Cellular organisms - cellular organisms
ENSDARG00000017741	1	131567	Life before LCA of Cellular organisms - cellular organisms
ENSDARG00000030700	1	131567	Life before LCA of Cellular organisms - cellular organisms
ENSDARG00000015611	1	131567	Life before LCA of Cellular organisms - cellular organisms
ENSDARG00000031108	1	131567	Life before LCA of Cellular organisms - cellular organisms
ENSDARG00000017675	1	131567	Life before LCA of Cellular organisms - cellular organisms
ENSDARG00000011370	1	131567	Life before LCA of Cellular organisms - cellular organisms
ENSDARG00000014986	1	131567	Life before LCA of Cellular organisms - cellular organisms
ENSDARG00000006040	1	131567	Life before LCA of Cellular organisms - cellular organisms
ENSDARG00000032458	1	131567	Life before LCA of Cellular organisms - cellular organisms
ENSDARG00000015921	1	131567	Life before LCA of Cellular organisms - cellular organisms
ENSDARG00000005699	1	131567	Life before LCA of Cellular organisms - cellular organisms
ENSDARG00000012019	1	131567	Life before LCA of Cellular organisms - cellular organisms
ENSDARG00000021047	1	131567	Life before LCA of Cellular organisms - cellular organisms
ENSDARG00000008186	1	131567	Life before LCA of Cellular organisms - cellular organisms
ENSDARG00000007186	1	131567	Life before LCA of Cellular organisms - cellular organisms
ENSDARG00000019280	1	131567	Life before LCA of Cellular organisms - cellular organisms
ENSDARG00000043902	1	131567	Life before LCA of Cellular organisms - cellular organisms
ENSDARG00000013926	1	131567	Life before LCA of Cellular organisms - cellular organisms
ENSDARG00000010779	1	131567	Life before LCA of Cellular organisms - cellular organisms
ENSDARG00000021987	1	131567	Life before LCA of Cellular organisms - cellular organisms
ENSDARG00000009401	1	131567	Life before LCA of Cellular organisms - cellular organisms
ENSDARG00000001788	1	131567	Life before LCA of Cellular organisms - cellular organisms
ENSDARG00000020373	1	131567	Life before LCA of Cellular organisms - cellular organisms
ENSDARG00000001769	1	131567	Life before LCA of Cellular organisms - cellular organisms
ENSDARG00000019973	1	131567	Life before LCA of Cellular organisms - cellular organisms
ENSDARG00000011488	1	131567	Life before LCA of Cellular organisms - cellular organisms
ENSDARG00000007275	1	131567	Life before LCA of Cellular organisms - cellular organisms
ENSDARG00000002897	1	131567	Life before LCA of Cellular organisms - cellular organisms
ENSDARG00000027161	1	131567	Life before LCA of Cellular organisms - cellular organisms
ENSDARG00000005948	1	131567	Life before LCA of Cellular organisms - cellular organisms
ENSDARG00000006008	1	131567	Life before LCA of Cellular organisms - cellular organisms
ENSDARG00000008243	1	131567	Life before LCA of Cellular organisms - cellular organisms
ENSDARG00000002016	1	131567	Life before LCA of Cellular organisms - cellular organisms
ENSDARG00000018966	1	131567	Life before LCA of Cellular organisms - cellular organisms
ENSDARG00000016460	1	131567	Life before LCA of Cellular organisms - cellular organisms
ENSDARG00000035602	1	131567	Life before LCA of Cellular organisms - cellular organisms
ENSDARG00000018935	1	131567	Life before LCA of Cellular organisms - cellular organisms
ENSDARG00000005645	1	131567	Life before LCA of Cellular organisms - cellular organisms
ENSDARG00000021408	1	131567	Life before LCA of Cellular organisms - cellular organisms
ENSDARG00000020261	1	131567	Life before LCA of Cellular organisms - cellular organisms
ENSDARG00000015998	1	131567	Life before LCA of Cellular organisms - cellular organisms
ENSDARG00000018958	1	131567	Life before LCA of Cellular organisms - cellular organisms
ENSDARG00000009212	1	131567	Life before LCA of Cellular organisms - cellular organisms
ENSDARG00000092768	1	131567	Life before LCA of Cellular organisms - cellular organisms
ENSDARG00000006585	1	131567	Life before LCA of Cellular organisms - cellular organisms
ENSDARG00000017359	1	131567	Life before LCA of Cellular organisms - cellular organisms
ENSDARG00000010385	1	131567	Life before LCA of Cellular organisms - cellular organisms
ENSDARG00000024204	1	131567	Life before LCA of Cellular organisms - cellular organisms
ENSDARG00000010276	1	131567	Life before LCA of Cellular organisms - cellular organisms
ENSDARG00000013434	1	131567	Life before LCA of Cellular organisms - cellular organisms
ENSDARG00000003599	1	131567	Life before LCA of Cellular organisms - cellular organisms
ENSDARG00000007409	1	131567	Life before LCA of Cellular organisms - cellular organisms
ENSDARG00000022456	1	131567	Life before LCA of Cellular organisms - cellular organisms
ENSDARG00000003035	1	131567	Life before LCA of Cellular organisms - cellular organisms
ENSDARG00000018716	1	131567	Life before LCA of Cellular organisms - cellular organisms
ENSDARG00000017577	1	131567	Life before LCA of Cellular organisms - cellular organisms
ENSDARG00000017882	1	131567	Life before LCA of Cellular organisms - cellular organisms
ENSDARG00000019791	1	131567	Life before LCA of Cellular organisms - cellular organisms
ENSDARG00000025703	1	131567	Life before LCA of Cellular organisms - cellular organisms
ENSDARG00000016649	1	131567	Life before LCA of Cellular organisms - cellular organisms
ENSDARG00000008921	1	131567	Life before LCA of Cellular organisms - cellular organisms
ENSDARG00000091402	1	131567	Life before LCA of Cellular organisms - cellular organisms
ENSDARG00000010378	1	131567	Life before LCA of Cellular organisms - cellular organisms
ENSDARG00000003511	1	131567	Life before LCA of Cellular organisms - cellular organisms
ENSDARG00000018693	1	131567	Life before LCA of Cellular organisms - cellular organisms
ENSDARG00000013789	1	131567	Life before LCA of Cellular organisms - cellular organisms
ENSDARG00000020898	1	131567	Life before LCA of Cellular organisms - cellular organisms
ENSDARG00000014311	1	131567	Life before LCA of Cellular organisms - cellular organisms
ENSDARG00000011404	1	131567	Life before LCA of Cellular organisms - cellular organisms
ENSDARG00000016059	1	131567	Life before LCA of Cellular organisms - cellular organisms
ENSDARG00000002600	1	131567	Life before LCA of Cellular organisms - cellular organisms
ENSDARG00000058980	1	131567	Life before LCA of Cellular organisms - cellular organisms
ENSDARG00000016393	1	131567	Life before LCA of Cellular organisms - cellular organisms
ENSDARG00000043249	1	131567	Life before LCA of Cellular organisms - cellular organisms
ENSDARG00000013072	1	131567	Life before LCA of Cellular organisms - cellular organisms
ENSDARG00000012450	1	131567	Life before LCA of Cellular organisms - cellular organisms
ENSDARG00000019487	1	131567	Life before LCA of Cellular organisms - cellular organisms
ENSDARG00000003444	1	131567	Life before LCA of Cellular organisms - cellular organisms
ENSDARG00000005397	1	131567	Life before LCA of Cellular organisms - cellular organisms
ENSDARG00000018650	1	131567	Life before LCA of Cellular organisms - cellular organisms
ENSDARG00000011869	1	131567	Life before LCA of Cellular organisms - cellular organisms
ENSDARG00000017422	1	131567	Life before LCA of Cellular organisms - cellular organisms
ENSDARG00000077905	1	131567	Life before LCA of Cellular organisms - cellular organisms
ENSDARG00000006791	1	131567	Life before LCA of Cellular organisms - cellular organisms
ENSDARG00000018871	1	131567	Life before LCA of Cellular organisms - cellular organisms
ENSDARG00000016605	1	131567	Life before LCA of Cellular organisms - cellular organisms
ENSDARG00000016717	1	131567	Life before LCA of Cellular organisms - cellular organisms
ENSDARG00000003287	1	131567	Life before LCA of Cellular organisms - cellular organisms
ENSDARG00000034293	1	131567	Life before LCA of Cellular organisms - cellular organisms
ENSDARG00000056210	1	131567	Life before LCA of Cellular organisms - cellular organisms
ENSDARG00000017126	1	131567	Life before LCA of Cellular organisms - cellular organisms
ENSDARG00000019135	1	131567	Life before LCA of Cellular organisms - cellular organisms
ENSDARG00000018968	1	131567	Life before LCA of Cellular organisms - cellular organisms
ENSDARG00000093844	1	131567	Life before LCA of Cellular organisms - cellular organisms
ENSDARG00000013023	1	131567	Life before LCA of Cellular organisms - cellular organisms
ENSDARG00000026519	1	131567	Life before LCA of Cellular organisms - cellular organisms
ENSDARG00000052728	1	131567	Life before LCA of Cellular organisms - cellular organisms
ENSDARG00000013015	1	131567	Life before LCA of Cellular organisms - cellular organisms
ENSDARG00000018809	1	131567	Life before LCA of Cellular organisms - cellular organisms
ENSDARG00000025513	1	131567	Life before LCA of Cellular organisms - cellular organisms
ENSDARG00000018967	1	131567	Life before LCA of Cellular organisms - cellular organisms
ENSDARG00000024184	1	131567	Life before LCA of Cellular organisms - cellular organisms
ENSDARG00000017928	1	131567	Life before LCA of Cellular organisms - cellular organisms
ENSDARG00000006174	1	131567	Life before LCA of Cellular organisms - cellular organisms
ENSDARG00000006877	1	131567	Life before LCA of Cellular organisms - cellular organisms
ENSDARG00000019838	1	131567	Life before LCA of Cellular organisms - cellular organisms
ENSDARG00000013044	1	131567	Life before LCA of Cellular organisms - cellular organisms
ENSDARG00000069139	1	131567	Life before LCA of Cellular organisms - cellular organisms
ENSDARG00000010640	1	131567	Life before LCA of Cellular organisms - cellular organisms
ENSDARG00000013333	1	131567	Life before LCA of Cellular organisms - cellular organisms
ENSDARG00000003813	1	131567	Life before LCA of Cellular organisms - cellular organisms
ENSDARG00000017591	1	131567	Life before LCA of Cellular organisms - cellular organisms
ENSDARG00000016173	1	131567	Life before LCA of Cellular organisms - cellular organisms
ENSDARG00000014085	1	131567	Life before LCA of Cellular organisms - cellular organisms
ENSDARG00000038196	1	131567	Life before LCA of Cellular organisms - cellular organisms
ENSDARG00000054929	1	131567	Life before LCA of Cellular organisms - cellular organisms
ENSDARG00000008966	1	131567	Life before LCA of Cellular organisms - cellular organisms
ENSDARG00000005039	1	131567	Life before LCA of Cellular organisms - cellular organisms
ENSDARG00000011510	1	131567	Life before LCA of Cellular organisms - cellular organisms
ENSDARG00000015088	1	131567	Life before LCA of Cellular organisms - cellular organisms
ENSDARG00000019660	1	131567	Life before LCA of Cellular organisms - cellular organisms
ENSDARG00000021366	1	131567	Life before LCA of Cellular organisms - cellular organisms
ENSDARG00000017773	1	131567	Life before LCA of Cellular organisms - cellular organisms
ENSDARG00000008032	1	131567	Life before LCA of Cellular organisms - cellular organisms
ENSDARG00000008502	1	131567	Life before LCA of Cellular organisms - cellular organisms
ENSDARG00000014196	1	131567	Life before LCA of Cellular organisms - cellular organisms
ENSDARG00000011498	1	131567	Life before LCA of Cellular organisms - cellular organisms
ENSDARG00000021004	1	131567	Life before LCA of Cellular organisms - cellular organisms
ENSDARG00000004632	1	131567	Life before LCA of Cellular organisms - cellular organisms
ENSDARG00000017744	1	131567	Life before LCA of Cellular organisms - cellular organisms
ENSDARG00000018096	1	131567	Life before LCA of Cellular organisms - cellular organisms
ENSDARG00000006394	1	131567	Life before LCA of Cellular organisms - cellular organisms
ENSDARG00000004692	1	131567	Life before LCA of Cellular organisms - cellular organisms
ENSDARG00000004018	1	131567	Life before LCA of Cellular organisms - cellular organisms
ENSDARG00000004845	1	131567	Life before LCA of Cellular organisms - cellular organisms
ENSDARG00000018985	1	131567	Life before LCA of Cellular organisms - cellular organisms
ENSDARG00000020114	1	131567	Life before LCA of Cellular organisms - cellular organisms
ENSDARG00000013755	1	131567	Life before LCA of Cellular organisms - cellular organisms
ENSDARG00000020544	1	131567	Life before LCA of Cellular organisms - cellular organisms
ENSDARG00000019998	1	131567	Life before LCA of Cellular organisms - cellular organisms
ENSDARG00000006392	1	131567	Life before LCA of Cellular organisms - cellular organisms
ENSDARG00000005966	1	131567	Life before LCA of Cellular organisms - cellular organisms
ENSDARG00000039647	1	131567	Life before LCA of Cellular organisms - cellular organisms
ENSDARG00000003113	1	131567	Life before LCA of Cellular organisms - cellular organisms
ENSDARG00000008541	1	131567	Life before LCA of Cellular organisms - cellular organisms
ENSDARG00000021225	1	131567	Life before LCA of Cellular organisms - cellular organisms
ENSDARG00000016538	1	131567	Life before LCA of Cellular organisms - cellular organisms
ENSDARG00000014403	1	131567	Life before LCA of Cellular organisms - cellular organisms
ENSDARG00000013963	1	131567	Life before LCA of Cellular organisms - cellular organisms
ENSDARG00000014348	1	131567	Life before LCA of Cellular organisms - cellular organisms
ENSDARG00000016494	1	131567	Life before LCA of Cellular organisms - cellular organisms
ENSDARG00000002084	1	131567	Life before LCA of Cellular organisms - cellular organisms
ENSDARG00000054583	1	131567	Life before LCA of Cellular organisms - cellular organisms
ENSDARG00000012563	1	131567	Life before LCA of Cellular organisms - cellular organisms
ENSDARG00000020595	1	131567	Life before LCA of Cellular organisms - cellular organisms
ENSDARG00000019307	1	131567	Life before LCA of Cellular organisms - cellular organisms
ENSDARG00000020956	1	131567	Life before LCA of Cellular organisms - cellular organisms
ENSDARG00000087359	1	131567	Life before LCA of Cellular organisms - cellular organisms
ENSDARG00000007149	1	131567	Life before LCA of Cellular organisms - cellular organisms
ENSDARG00000003020	1	131567	Life before LCA of Cellular organisms - cellular organisms
ENSDARG00000016613	1	131567	Life before LCA of Cellular organisms - cellular organisms
ENSDARG00000015512	1	131567	Life before LCA of Cellular organisms - cellular organisms
ENSDARG00000033056	1	131567	Life before LCA of Cellular organisms - cellular organisms
ENSDARG00000002394	1	131567	Life before LCA of Cellular organisms - cellular organisms
ENSDARG00000003257	1	131567	Life before LCA of Cellular organisms - cellular organisms
ENSDARG00000005095	1	131567	Life before LCA of Cellular organisms - cellular organisms
ENSDARG00000008383	1	131567	Life before LCA of Cellular organisms - cellular organisms
ENSDARG00000088788	1	131567	Life before LCA of Cellular organisms - cellular organisms
ENSDARG00000014867	1	131567	Life before LCA of Cellular organisms - cellular organisms
ENSDARG00000012881	1	131567	Life before LCA of Cellular organisms - cellular organisms
ENSDARG00000004059	1	131567	Life before LCA of Cellular organisms - cellular organisms
ENSDARG00000020467	1	131567	Life before LCA of Cellular organisms - cellular organisms
ENSDARG00000021151	1	131567	Life before LCA of Cellular organisms - cellular organisms
ENSDARG00000020529	1	131567	Life before LCA of Cellular organisms - cellular organisms
ENSDARG00000013389	1	131567	Life before LCA of Cellular organisms - cellular organisms
ENSDARG00000020153	1	131567	Life before LCA of Cellular organisms - cellular organisms
ENSDARG00000014004	1	131567	Life before LCA of Cellular organisms - cellular organisms
ENSDARG00000020122	1	131567	Life before LCA of Cellular organisms - cellular organisms
ENSDARG00000021059	1	131567	Life before LCA of Cellular organisms - cellular organisms
ENSDARG00000003397	1	131567	Life before LCA of Cellular organisms - cellular organisms
ENSDARG00000006526	1	131567	Life before LCA of Cellular organisms - cellular organisms
ENSDARG00000006923	1	131567	Life before LCA of Cellular organisms - cellular organisms
ENSDARG00000012723	1	131567	Life before LCA of Cellular organisms - cellular organisms
ENSDARG00000002696	1	131567	Life before LCA of Cellular organisms - cellular organisms
ENSDARG00000016730	1	131567	Life before LCA of Cellular organisms - cellular organisms
ENSDARG00000016936	1	131567	Life before LCA of Cellular organisms - cellular organisms
ENSDARG00000071691	1	131567	Life before LCA of Cellular organisms - cellular organisms
ENSDARG00000010035	1	131567	Life before LCA of Cellular organisms - cellular organisms
ENSDARG00000003429	1	131567	Life before LCA of Cellular organisms - cellular organisms
ENSDARG00000021343	1	131567	Life before LCA of Cellular organisms - cellular organisms
ENSDARG00000002082	1	131567	Life before LCA of Cellular organisms - cellular organisms
ENSDARG00000020781	1	131567	Life before LCA of Cellular organisms - cellular organisms
ENSDARG00000057159	1	131567	Life before LCA of Cellular organisms - cellular organisms
ENSDARG00000005578	1	131567	Life before LCA of Cellular organisms - cellular organisms
ENSDARG00000020785	1	131567	Life before LCA of Cellular organisms - cellular organisms
ENSDARG00000026941	1	131567	Life before LCA of Cellular organisms - cellular organisms
ENSDARG00000020197	1	131567	Life before LCA of Cellular organisms - cellular organisms
ENSDARG00000017676	1	131567	Life before LCA of Cellular organisms - cellular organisms
ENSDARG00000012467	1	131567	Life before LCA of Cellular organisms - cellular organisms
ENSDARG00000076742	1	131567	Life before LCA of Cellular organisms - cellular organisms
ENSDARG00000005423	1	131567	Life before LCA of Cellular organisms - cellular organisms
ENSDARG00000015422	1	131567	Life before LCA of Cellular organisms - cellular organisms
ENSDARG00000011449	1	131567	Life before LCA of Cellular organisms - cellular organisms
ENSDARG00000022599	1	131567	Life before LCA of Cellular organisms - cellular organisms
ENSDARG00000042624	1	131567	Life before LCA of Cellular organisms - cellular organisms
ENSDARG00000023886	1	131567	Life before LCA of Cellular organisms - cellular organisms
ENSDARG00000020469	1	131567	Life before LCA of Cellular organisms - cellular organisms
ENSDARG00000009477	1	131567	Life before LCA of Cellular organisms - cellular organisms
ENSDARG00000005425	1	131567	Life before LCA of Cellular organisms - cellular organisms
ENSDARG00000019398	1	131567	Life before LCA of Cellular organisms - cellular organisms
ENSDARG00000008662	1	131567	Life before LCA of Cellular organisms - cellular organisms
ENSDARG00000020850	1	131567	Life before LCA of Cellular organisms - cellular organisms
ENSDARG00000044062	1	131567	Life before LCA of Cellular organisms - cellular organisms
ENSDARG00000006983	1	131567	Life before LCA of Cellular organisms - cellular organisms
ENSDARG00000012892	1	131567	Life before LCA of Cellular organisms - cellular organisms
ENSDARG00000008014	1	131567	Life before LCA of Cellular organisms - cellular organisms
ENSDARG00000003308	1	131567	Life before LCA of Cellular organisms - cellular organisms
ENSDARG00000054874	1	131567	Life before LCA of Cellular organisms - cellular organisms
ENSDARG00000058115	1	131567	Life before LCA of Cellular organisms - cellular organisms
ENSDARG00000012709	1	131567	Life before LCA of Cellular organisms - cellular organisms
ENSDARG00000008312	1	131567	Life before LCA of Cellular organisms - cellular organisms
ENSDARG00000010965	1	131567	Life before LCA of Cellular organisms - cellular organisms
ENSDARG00000021442	1	131567	Life before LCA of Cellular organisms - cellular organisms
ENSDARG00000040732	1	131567	Life before LCA of Cellular organisms - cellular organisms
ENSDARG00000005561	1	131567	Life before LCA of Cellular organisms - cellular organisms
ENSDARG00000013561	1	131567	Life before LCA of Cellular organisms - cellular organisms
ENSDARG00000006240	1	131567	Life before LCA of Cellular organisms - cellular organisms
ENSDARG00000016656	1	131567	Life before LCA of Cellular organisms - cellular organisms
ENSDARG00000008105	1	131567	Life before LCA of Cellular organisms - cellular organisms
ENSDARG00000006316	1	131567	Life before LCA of Cellular organisms - cellular organisms
ENSDARG00000017740	1	131567	Life before LCA of Cellular organisms - cellular organisms
ENSDARG00000003867	1	131567	Life before LCA of Cellular organisms - cellular organisms
ENSDARG00000018361	1	131567	Life before LCA of Cellular organisms - cellular organisms
ENSDARG00000035891	1	131567	Life before LCA of Cellular organisms - cellular organisms
ENSDARG00000020192	1	131567	Life before LCA of Cellular organisms - cellular organisms
ENSDARG00000006395	1	131567	Life before LCA of Cellular organisms - cellular organisms
ENSDARG00000009026	1	131567	Life before LCA of Cellular organisms - cellular organisms
ENSDARG00000015589	1	131567	Life before LCA of Cellular organisms - cellular organisms
ENSDARG00000015752	1	131567	Life before LCA of Cellular organisms - cellular organisms
ENSDARG00000059190	1	131567	Life before LCA of Cellular organisms - cellular organisms
ENSDARG00000009387	1	131567	Life before LCA of Cellular organisms - cellular organisms
ENSDARG00000016293	1	131567	Life before LCA of Cellular organisms - cellular organisms
ENSDARG00000009753	1	131567	Life before LCA of Cellular organisms - cellular organisms
ENSDARG00000017905	1	131567	Life before LCA of Cellular organisms - cellular organisms
ENSDARG00000008473	1	131567	Life before LCA of Cellular organisms - cellular organisms
ENSDARG00000014487	1	131567	Life before LCA of Cellular organisms - cellular organisms
ENSDARG00000020676	1	131567	Life before LCA of Cellular organisms - cellular organisms
ENSDARG00000002305	1	131567	Life before LCA of Cellular organisms - cellular organisms
ENSDARG00000015123	1	131567	Life before LCA of Cellular organisms - cellular organisms
ENSDARG00000014230	1	131567	Life before LCA of Cellular organisms - cellular organisms
ENSDARG00000011618	1	131567	Life before LCA of Cellular organisms - cellular organisms
ENSDARG00000004452	1	131567	Life before LCA of Cellular organisms - cellular organisms
ENSDARG00000010425	1	131567	Life before LCA of Cellular organisms - cellular organisms
ENSDARG00000006901	1	131567	Life before LCA of Cellular organisms - cellular organisms
ENSDARG00000017874	1	131567	Life before LCA of Cellular organisms - cellular organisms
ENSDARG00000007836	1	131567	Life before LCA of Cellular organisms - cellular organisms
ENSDARG00000013007	1	131567	Life before LCA of Cellular organisms - cellular organisms
ENSDARG00000007722	1	131567	Life before LCA of Cellular organisms - cellular organisms
ENSDARG00000004581	1	131567	Life before LCA of Cellular organisms - cellular organisms
ENSDARG00000004051	1	131567	Life before LCA of Cellular organisms - cellular organisms
ENSDARG00000015815	1	131567	Life before LCA of Cellular organisms - cellular organisms
ENSDARG00000007549	1	131567	Life before LCA of Cellular organisms - cellular organisms
ENSDARG00000010145	1	131567	Life before LCA of Cellular organisms - cellular organisms
ENSDARG00000044353	1	131567	Life before LCA of Cellular organisms - cellular organisms
ENSDARG00000018623	1	131567	Life before LCA of Cellular organisms - cellular organisms
ENSDARG00000016687	1	131567	Life before LCA of Cellular organisms - cellular organisms
ENSDARG00000018853	1	131567	Life before LCA of Cellular organisms - cellular organisms
ENSDARG00000086985	1	131567	Life before LCA of Cellular organisms - cellular organisms
ENSDARG00000010083	1	131567	Life before LCA of Cellular organisms - cellular organisms
ENSDARG00000009031	1	131567	Life before LCA of Cellular organisms - cellular organisms
ENSDARG00000007467	1	131567	Life before LCA of Cellular organisms - cellular organisms
ENSDARG00000040352	1	131567	Life before LCA of Cellular organisms - cellular organisms
ENSDARG00000020841	1	131567	Life before LCA of Cellular organisms - cellular organisms
ENSDARG00000002947	1	131567	Life before LCA of Cellular organisms - cellular organisms
ENSDARG00000014057	1	131567	Life before LCA of Cellular organisms - cellular organisms
ENSDARG00000036031	1	131567	Life before LCA of Cellular organisms - cellular organisms
ENSDARG00000000861	1	131567	Life before LCA of Cellular organisms - cellular organisms
ENSDARG00000014386	1	131567	Life before LCA of Cellular organisms - cellular organisms
ENSDARG00000004322	1	131567	Life before LCA of Cellular organisms - cellular organisms
ENSDARG00000020344	1	131567	Life before LCA of Cellular organisms - cellular organisms
ENSDARG00000021945	1	131567	Life before LCA of Cellular organisms - cellular organisms
ENSDARG00000040251	1	131567	Life before LCA of Cellular organisms - cellular organisms
ENSDARG00000009685	1	131567	Life before LCA of Cellular organisms - cellular organisms
ENSDARG00000016918	1	131567	Life before LCA of Cellular organisms - cellular organisms
ENSDARG00000006840	1	131567	Life before LCA of Cellular organisms - cellular organisms
ENSDARG00000015343	1	131567	Life before LCA of Cellular organisms - cellular organisms
ENSDARG00000015990	1	131567	Life before LCA of Cellular organisms - cellular organisms
ENSDARG00000016484	1	131567	Life before LCA of Cellular organisms - cellular organisms
ENSDARG00000002241	1	131567	Life before LCA of Cellular organisms - cellular organisms
ENSDARG00000023814	1	131567	Life before LCA of Cellular organisms - cellular organisms
ENSDARG00000015862	1	131567	Life before LCA of Cellular organisms - cellular organisms
ENSDARG00000008660	1	131567	Life before LCA of Cellular organisms - cellular organisms
ENSDARG00000010294	1	131567	Life before LCA of Cellular organisms - cellular organisms
ENSDARG00000016830	1	131567	Life before LCA of Cellular organisms - cellular organisms
ENSDARG00000070723	1	131567	Life before LCA of Cellular organisms - cellular organisms
ENSDARG00000018178	1	131567	Life before LCA of Cellular organisms - cellular organisms
ENSDARG00000021433	1	131567	Life before LCA of Cellular organisms - cellular organisms
ENSDARG00000011769	1	131567	Life before LCA of Cellular organisms - cellular organisms
ENSDARG00000001933	1	131567	Life before LCA of Cellular organisms - cellular organisms
ENSDARG00000016864	1	131567	Life before LCA of Cellular organisms - cellular organisms
ENSDARG00000014634	1	131567	Life before LCA of Cellular organisms - cellular organisms
ENSDARG00000014101	1	131567	Life before LCA of Cellular organisms - cellular organisms
ENSDARG00000017985	1	131567	Life before LCA of Cellular organisms - cellular organisms
ENSDARG00000016875	1	131567	Life before LCA of Cellular organisms - cellular organisms
ENSDARG00000013375	1	131567	Life before LCA of Cellular organisms - cellular organisms
ENSDARG00000010784	1	131567	Life before LCA of Cellular organisms - cellular organisms
ENSDARG00000039392	1	131567	Life before LCA of Cellular organisms - cellular organisms
ENSDARG00000002916	1	131567	Life before LCA of Cellular organisms - cellular organisms
ENSDARG00000007825	1	131567	Life before LCA of Cellular organisms - cellular organisms
ENSDARG00000014866	1	131567	Life before LCA of Cellular organisms - cellular organisms
ENSDARG00000011885	1	131567	Life before LCA of Cellular organisms - cellular organisms
ENSDARG00000016979	1	131567	Life before LCA of Cellular organisms - cellular organisms
ENSDARG00000026218	1	131567	Life before LCA of Cellular organisms - cellular organisms
ENSDARG00000076563	1	131567	Life before LCA of Cellular organisms - cellular organisms
ENSDARG00000051785	1	131567	Life before LCA of Cellular organisms - cellular organisms
ENSDARG00000041333	1	131567	Life before LCA of Cellular organisms - cellular organisms
ENSDARG00000016141	1	131567	Life before LCA of Cellular organisms - cellular organisms
ENSDARG00000015404	1	131567	Life before LCA of Cellular organisms - cellular organisms
ENSDARG00000014646	1	131567	Life before LCA of Cellular organisms - cellular organisms
ENSDARG00000004789	1	131567	Life before LCA of Cellular organisms - cellular organisms
ENSDARG00000011683	1	131567	Life before LCA of Cellular organisms - cellular organisms
ENSDARG00000008808	1	131567	Life before LCA of Cellular organisms - cellular organisms
ENSDARG00000020079	1	131567	Life before LCA of Cellular organisms - cellular organisms
ENSDARG00000079944	1	131567	Life before LCA of Cellular organisms - cellular organisms
ENSDARG00000013340	1	131567	Life before LCA of Cellular organisms - cellular organisms
ENSDARG00000076810	1	131567	Life before LCA of Cellular organisms - cellular organisms
ENSDARG00000005518	1	131567	Life before LCA of Cellular organisms - cellular organisms
ENSDARG00000021239	1	131567	Life before LCA of Cellular organisms - cellular organisms
ENSDARG00000019529	1	131567	Life before LCA of Cellular organisms - cellular organisms
ENSDARG00000009903	1	131567	Life before LCA of Cellular organisms - cellular organisms
ENSDARG00000007477	1	131567	Life before LCA of Cellular organisms - cellular organisms
ENSDARG00000006642	1	131567	Life before LCA of Cellular organisms - cellular organisms
ENSDARG00000019924	1	131567	Life before LCA of Cellular organisms - cellular organisms
ENSDARG00000015807	1	131567	Life before LCA of Cellular organisms - cellular organisms
ENSDARG00000034910	1	131567	Life before LCA of Cellular organisms - cellular organisms
ENSDARG00000025507	1	131567	Life before LCA of Cellular organisms - cellular organisms
ENSDARG00000004877	1	131567	Life before LCA of Cellular organisms - cellular organisms
ENSDARG00000005897	1	131567	Life before LCA of Cellular organisms - cellular organisms
ENSDARG00000020057	1	131567	Life before LCA of Cellular organisms - cellular organisms
ENSDARG00000016886	1	131567	Life before LCA of Cellular organisms - cellular organisms
ENSDARG00000006225	1	131567	Life before LCA of Cellular organisms - cellular organisms
ENSDARG00000025788	1	131567	Life before LCA of Cellular organisms - cellular organisms
ENSDARG00000016233	1	131567	Life before LCA of Cellular organisms - cellular organisms
ENSDARG00000008835	1	131567	Life before LCA of Cellular organisms - cellular organisms
ENSDARG00000017537	1	131567	Life before LCA of Cellular organisms - cellular organisms
ENSDARG00000032117	1	131567	Life before LCA of Cellular organisms - cellular organisms
ENSDARG00000008816	1	131567	Life before LCA of Cellular organisms - cellular organisms
ENSDARG00000015524	1	131567	Life before LCA of Cellular organisms - cellular organisms
ENSDARG00000004774	1	131567	Life before LCA of Cellular organisms - cellular organisms
ENSDARG00000004680	1	131567	Life before LCA of Cellular organisms - cellular organisms
ENSDARG00000007347	1	131567	Life before LCA of Cellular organisms - cellular organisms
ENSDARG00000009942	1	131567	Life before LCA of Cellular organisms - cellular organisms
ENSDARG00000040510	1	131567	Life before LCA of Cellular organisms - cellular organisms
ENSDARG00000037861	1	131567	Life before LCA of Cellular organisms - cellular organisms
ENSDARG00000056019	1	131567	Life before LCA of Cellular organisms - cellular organisms
ENSDARG00000031240	1	131567	Life before LCA of Cellular organisms - cellular organisms
ENSDARG00000007783	1	131567	Life before LCA of Cellular organisms - cellular organisms
ENSDARG00000013443	1	131567	Life before LCA of Cellular organisms - cellular organisms
ENSDARG00000017444	1	131567	Life before LCA of Cellular organisms - cellular organisms
ENSDARG00000057768	1	131567	Life before LCA of Cellular organisms - cellular organisms
ENSDARG00000002764	1	131567	Life before LCA of Cellular organisms - cellular organisms
ENSDARG00000011373	1	131567	Life before LCA of Cellular organisms - cellular organisms
ENSDARG00000020711	1	131567	Life before LCA of Cellular organisms - cellular organisms
ENSDARG00000005565	1	131567	Life before LCA of Cellular organisms - cellular organisms
ENSDARG00000006396	1	131567	Life before LCA of Cellular organisms - cellular organisms
ENSDARG00000026630	1	131567	Life before LCA of Cellular organisms - cellular organisms
ENSDARG00000022650	1	131567	Life before LCA of Cellular organisms - cellular organisms
ENSDARG00000010655	1	131567	Life before LCA of Cellular organisms - cellular organisms
ENSDARG00000044235	1	131567	Life before LCA of Cellular organisms - cellular organisms
ENSDARG00000008182	1	131567	Life before LCA of Cellular organisms - cellular organisms
ENSDARG00000016093	1	131567	Life before LCA of Cellular organisms - cellular organisms
ENSDARG00000012194	1	131567	Life before LCA of Cellular organisms - cellular organisms
ENSDARG00000003592	1	131567	Life before LCA of Cellular organisms - cellular organisms
ENSDARG00000078386	1	131567	Life before LCA of Cellular organisms - cellular organisms
ENSDARG00000006691	1	131567	Life before LCA of Cellular organisms - cellular organisms
ENSDARG00000004318	1	131567	Life before LCA of Cellular organisms - cellular organisms
ENSDARG00000015025	1	131567	Life before LCA of Cellular organisms - cellular organisms
ENSDARG00000001976	1	131567	Life before LCA of Cellular organisms - cellular organisms
ENSDARG00000003526	1	131567	Life before LCA of Cellular organisms - cellular organisms
ENSDARG00000005947	1	131567	Life before LCA of Cellular organisms - cellular organisms
ENSDARG00000045560	1	131567	Life before LCA of Cellular organisms - cellular organisms
ENSDARG00000007955	1	131567	Life before LCA of Cellular organisms - cellular organisms
ENSDARG00000009493	1	131567	Life before LCA of Cellular organisms - cellular organisms
ENSDARG00000007244	1	131567	Life before LCA of Cellular organisms - cellular organisms
ENSDARG00000019489	1	131567	Life before LCA of Cellular organisms - cellular organisms
ENSDARG00000007359	1	131567	Life before LCA of Cellular organisms - cellular organisms
ENSDARG00000055108	1	131567	Life before LCA of Cellular organisms - cellular organisms
ENSDARG00000002576	1	131567	Life before LCA of Cellular organisms - cellular organisms
ENSDARG00000019122	1	131567	Life before LCA of Cellular organisms - cellular organisms
ENSDARG00000020986	1	131567	Life before LCA of Cellular organisms - cellular organisms
ENSDARG00000015156	1	131567	Life before LCA of Cellular organisms - cellular organisms
ENSDARG00000094466	1	131567	Life before LCA of Cellular organisms - cellular organisms
ENSDARG00000004529	1	131567	Life before LCA of Cellular organisms - cellular organisms
ENSDARG00000011141	1	131567	Life before LCA of Cellular organisms - cellular organisms
ENSDARG00000019601	1	131567	Life before LCA of Cellular organisms - cellular organisms
ENSDARG00000011652	1	131567	Life before LCA of Cellular organisms - cellular organisms
ENSDARG00000020191	1	131567	Life before LCA of Cellular organisms - cellular organisms
ENSDARG00000034270	1	131567	Life before LCA of Cellular organisms - cellular organisms
ENSDARG00000012593	1	131567	Life before LCA of Cellular organisms - cellular organisms
ENSDARG00000015575	1	131567	Life before LCA of Cellular organisms - cellular organisms
ENSDARG00000008936	1	131567	Life before LCA of Cellular organisms - cellular organisms
ENSDARG00000016607	1	131567	Life before LCA of Cellular organisms - cellular organisms
ENSDARG00000029881	1	131567	Life before LCA of Cellular organisms - cellular organisms
ENSDARG00000006889	1	131567	Life before LCA of Cellular organisms - cellular organisms
ENSDARG00000012929	1	131567	Life before LCA of Cellular organisms - cellular organisms
ENSDARG00000016623	1	131567	Life before LCA of Cellular organisms - cellular organisms
ENSDARG00000009806	1	131567	Life before LCA of Cellular organisms - cellular organisms
ENSDARG00000002585	1	131567	Life before LCA of Cellular organisms - cellular organisms
ENSDARG00000018423	1	131567	Life before LCA of Cellular organisms - cellular organisms
ENSDARG00000011600	1	131567	Life before LCA of Cellular organisms - cellular organisms
ENSDARG00000005941	1	131567	Life before LCA of Cellular organisms - cellular organisms
ENSDARG00000012021	1	131567	Life before LCA of Cellular organisms - cellular organisms
ENSDARG00000015033	1	131567	Life before LCA of Cellular organisms - cellular organisms
ENSDARG00000011184	1	131567	Life before LCA of Cellular organisms - cellular organisms
ENSDARG00000042310	1	131567	Life before LCA of Cellular organisms - cellular organisms
ENSDARG00000035676	1	131567	Life before LCA of Cellular organisms - cellular organisms
ENSDARG00000010376	1	131567	Life before LCA of Cellular organisms - cellular organisms
ENSDARG00000059645	1	131567	Life before LCA of Cellular organisms - cellular organisms
ENSDARG00000009484	1	131567	Life before LCA of Cellular organisms - cellular organisms
ENSDARG00000014244	1	131567	Life before LCA of Cellular organisms - cellular organisms
ENSDARG00000017338	1	131567	Life before LCA of Cellular organisms - cellular organisms
ENSDARG00000052348	1	131567	Life before LCA of Cellular organisms - cellular organisms
ENSDARG00000010823	1	131567	Life before LCA of Cellular organisms - cellular organisms
ENSDARG00000012987	1	131567	Life before LCA of Cellular organisms - cellular organisms
ENSDARG00000041205	1	131567	Life before LCA of Cellular organisms - cellular organisms
ENSDARG00000029066	1	131567	Life before LCA of Cellular organisms - cellular organisms
ENSDARG00000076691	1	131567	Life before LCA of Cellular organisms - cellular organisms
ENSDARG00000008029	1	131567	Life before LCA of Cellular organisms - cellular organisms
ENSDARG00000011925	1	131567	Life before LCA of Cellular organisms - cellular organisms
ENSDARG00000005220	1	131567	Life before LCA of Cellular organisms - cellular organisms
ENSDARG00000014138	1	131567	Life before LCA of Cellular organisms - cellular organisms
ENSDARG00000018020	1	131567	Life before LCA of Cellular organisms - cellular organisms
ENSDARG00000018750	1	131567	Life before LCA of Cellular organisms - cellular organisms
ENSDARG00000019230	1	131567	Life before LCA of Cellular organisms - cellular organisms
ENSDARG00000015922	1	131567	Life before LCA of Cellular organisms - cellular organisms
ENSDARG00000009745	1	131567	Life before LCA of Cellular organisms - cellular organisms
ENSDARG00000009074	1	131567	Life before LCA of Cellular organisms - cellular organisms
ENSDARG00000017388	1	131567	Life before LCA of Cellular organisms - cellular organisms
ENSDARG00000001771	1	131567	Life before LCA of Cellular organisms - cellular organisms
ENSDARG00000002986	1	131567	Life before LCA of Cellular organisms - cellular organisms
ENSDARG00000007807	1	131567	Life before LCA of Cellular organisms - cellular organisms
ENSDARG00000014994	1	131567	Life before LCA of Cellular organisms - cellular organisms
ENSDARG00000021948	1	131567	Life before LCA of Cellular organisms - cellular organisms
ENSDARG00000026294	1	131567	Life before LCA of Cellular organisms - cellular organisms
ENSDARG00000021352	1	131567	Life before LCA of Cellular organisms - cellular organisms
ENSDARG00000010316	1	131567	Life before LCA of Cellular organisms - cellular organisms
ENSDARG00000003835	1	131567	Life before LCA of Cellular organisms - cellular organisms
ENSDARG00000015425	1	131567	Life before LCA of Cellular organisms - cellular organisms
ENSDARG00000004078	1	131567	Life before LCA of Cellular organisms - cellular organisms
ENSDARG00000010246	1	131567	Life before LCA of Cellular organisms - cellular organisms
ENSDARG00000031427	1	131567	Life before LCA of Cellular organisms - cellular organisms
ENSDARG00000020771	1	131567	Life before LCA of Cellular organisms - cellular organisms
ENSDARG00000021924	1	131567	Life before LCA of Cellular organisms - cellular organisms
ENSDARG00000016213	1	131567	Life before LCA of Cellular organisms - cellular organisms
ENSDARG00000010745	1	131567	Life before LCA of Cellular organisms - cellular organisms
ENSDARG00000007863	1	131567	Life before LCA of Cellular organisms - cellular organisms
ENSDARG00000007257	1	131567	Life before LCA of Cellular organisms - cellular organisms
ENSDARG00000011410	1	131567	Life before LCA of Cellular organisms - cellular organisms
ENSDARG00000015537	1	131567	Life before LCA of Cellular organisms - cellular organisms
ENSDARG00000019715	1	131567	Life before LCA of Cellular organisms - cellular organisms
ENSDARG00000004757	1	131567	Life before LCA of Cellular organisms - cellular organisms
ENSDARG00000005392	1	131567	Life before LCA of Cellular organisms - cellular organisms
ENSDARG00000009018	1	131567	Life before LCA of Cellular organisms - cellular organisms
ENSDARG00000012535	1	131567	Life before LCA of Cellular organisms - cellular organisms
ENSDARG00000018118	1	131567	Life before LCA of Cellular organisms - cellular organisms
ENSDARG00000013858	1	131567	Life before LCA of Cellular organisms - cellular organisms
ENSDARG00000011801	1	131567	Life before LCA of Cellular organisms - cellular organisms
ENSDARG00000005218	1	131567	Life before LCA of Cellular organisms - cellular organisms
ENSDARG00000079535	1	131567	Life before LCA of Cellular organisms - cellular organisms
ENSDARG00000034093	1	131567	Life before LCA of Cellular organisms - cellular organisms
ENSDARG00000002402	1	131567	Life before LCA of Cellular organisms - cellular organisms
ENSDARG00000014310	1	131567	Life before LCA of Cellular organisms - cellular organisms
ENSDARG00000020953	1	131567	Life before LCA of Cellular organisms - cellular organisms
ENSDARG00000019207	1	131567	Life before LCA of Cellular organisms - cellular organisms
ENSDARG00000040002	1	131567	Life before LCA of Cellular organisms - cellular organisms
ENSDARG00000005926	1	131567	Life before LCA of Cellular organisms - cellular organisms
ENSDARG00000009796	1	131567	Life before LCA of Cellular organisms - cellular organisms
ENSDARG00000009386	1	131567	Life before LCA of Cellular organisms - cellular organisms
ENSDARG00000015628	1	131567	Life before LCA of Cellular organisms - cellular organisms
ENSDARG00000002128	1	131567	Life before LCA of Cellular organisms - cellular organisms
ENSDARG00000009136	1	131567	Life before LCA of Cellular organisms - cellular organisms
ENSDARG00000016718	1	131567	Life before LCA of Cellular organisms - cellular organisms
ENSDARG00000012399	1	131567	Life before LCA of Cellular organisms - cellular organisms
ENSDARG00000028524	1	131567	Life before LCA of Cellular organisms - cellular organisms
ENSDARG00000014017	1	131567	Life before LCA of Cellular organisms - cellular organisms
ENSDARG00000017853	1	131567	Life before LCA of Cellular organisms - cellular organisms
ENSDARG00000019278	1	131567	Life before LCA of Cellular organisms - cellular organisms
ENSDARG00000010684	1	131567	Life before LCA of Cellular organisms - cellular organisms
ENSDARG00000006838	1	131567	Life before LCA of Cellular organisms - cellular organisms
ENSDARG00000041169	1	131567	Life before LCA of Cellular organisms - cellular organisms
ENSDARG00000015111	1	131567	Life before LCA of Cellular organisms - cellular organisms
ENSDARG00000012684	1	131567	Life before LCA of Cellular organisms - cellular organisms
ENSDARG00000002401	1	131567	Life before LCA of Cellular organisms - cellular organisms
ENSDARG00000005176	1	131567	Life before LCA of Cellular organisms - cellular organisms
ENSDARG00000016011	1	131567	Life before LCA of Cellular organisms - cellular organisms
ENSDARG00000017354	1	131567	Life before LCA of Cellular organisms - cellular organisms
ENSDARG00000020101	1	131567	Life before LCA of Cellular organisms - cellular organisms
ENSDARG00000007195	1	131567	Life before LCA of Cellular organisms - cellular organisms
ENSDARG00000019405	1	131567	Life before LCA of Cellular organisms - cellular organisms
ENSDARG00000019778	1	131567	Life before LCA of Cellular organisms - cellular organisms
ENSDARG00000009837	1	131567	Life before LCA of Cellular organisms - cellular organisms
ENSDARG00000017612	1	131567	Life before LCA of Cellular organisms - cellular organisms
ENSDARG00000027734	1	131567	Life before LCA of Cellular organisms - cellular organisms
ENSDARG00000015247	1	131567	Life before LCA of Cellular organisms - cellular organisms
ENSDARG00000018485	1	131567	Life before LCA of Cellular organisms - cellular organisms
ENSDARG00000010231	1	131567	Life before LCA of Cellular organisms - cellular organisms
ENSDARG00000008788	1	131567	Life before LCA of Cellular organisms - cellular organisms
ENSDARG00000016598	1	131567	Life before LCA of Cellular organisms - cellular organisms
ENSDARG00000001888	1	131567	Life before LCA of Cellular organisms - cellular organisms
ENSDARG00000042021	1	131567	Life before LCA of Cellular organisms - cellular organisms
ENSDARG00000020618	1	131567	Life before LCA of Cellular organisms - cellular organisms
ENSDARG00000003564	1	131567	Life before LCA of Cellular organisms - cellular organisms
ENSDARG00000011418	1	131567	Life before LCA of Cellular organisms - cellular organisms
ENSDARG00000013453	1	131567	Life before LCA of Cellular organisms - cellular organisms
ENSDARG00000041086	1	131567	Life before LCA of Cellular organisms - cellular organisms
ENSDARG00000006207	1	131567	Life before LCA of Cellular organisms - cellular organisms
ENSDARG00000015344	1	131567	Life before LCA of Cellular organisms - cellular organisms
ENSDARG00000004296	1	131567	Life before LCA of Cellular organisms - cellular organisms
[truncated: 25,515 more rows]

## Sheet: Stickleback-Ens68
Ensembl Gene ID	Oldest Phylostratum	TaxID	Description
[truncated: 20,775 more rows]
